# Supplementary material for: Species composition of the largest shark fin retail-market in mainland China
Source: Sci Rep. 2020 Jul 31;10:12914. doi: 10.1038/s41598-020-69555-1 (PMC7395743; doi:10.1038/s41598-020-69555-1)
Supplement: Supplementary file 1 — Supplementary information. [file 41598_2020_69555_MOESM1_ESM.txt]

>GZ_001
TTTTTGGTGCATGAGCAGGTATAGTTGGAACAGCCCTAAGTCTTCTAATTCGAGCTGAGC
TTGGACAACCTGGATCACTTTTAGGGGATGATCAGATTTATAATGTAATCGTAACC
>GZ1_002
CTTGGACAACCTGGATCACTTTTAGGGGATGATCAGATTTATAATGTAATCGTAACC
>GZ1_003
TTTTTGGTGCATGAGCAGGTATAGTTGGGACAGCCCTAAGCCTCCTAATTCGAGCTGAAC
TTGGGCAACCTGGATCTCTTTTAGGAGATGATCAGATTTATAATGTAATTGTAACC
>GZ1_004
TTTTTGGTGCATGAGCAGGTATAGTTGGGACAGCCCTAAGCCTCCTAATTCGAGCTGAAC
TTGGGCAACCTGGATCTCTTTTAGGAGATGATCAGATTTATAATGTAATTGTAACC
>GZ1_005
TTTTTGGTGCATGAGCAGGTATAGTTGGGACAGCCCTAAGCCTCCTAATTCGAGCTGAAC
TTGGGCAACCTGGATCTCTTTTAGGAGATGATCAGATTTATAATGTAATTGTAACC
>GZ1_006
TTTTTGGTGCATGAGCAGGTATAGTTGGGACAGCCCTAAGCCTCCTAATTCGAGCTGAAC
TTGGGCAACCTGGATCTCTTTTAGGAGATGATCAGATTTATAATGTAATTGTAACC
>GZ1_007
TTTTTGGTGCATGAGCAGGTATAGTTGGGACAGCCCTAAGCCTCCTAATTCGAGCTGAAC
TTGGGCAACCTGGATCTCTTTTAGGAGATGATCAGATTTATAATGTAATTGTAACC
>GZ1_008
TTTTTGGTGCATGAGCAGGTATAGTTGGGACAGCCCTAAGCCTCCTAATTCGAGCTGAAC
TTGGGCAACCTGGATCTCTTTTAGGAGATGATCAGATTTATAATGTAATTGTAACC
>GZ1_009
TTTTTGGTGCATGAGCAGGTATAGTTGGGACAGCCCTAAGCCTCCTAATTCGAGCTGAAC
TTGGGCAACCTGGATCTCTTTTAGGAGATGATCAGATTTATAATGTAATTGTAACC
>GZ1_010
TTTTTGGTGCATGAGCAGGTATAGTTGGGACAGCCCTAAGCCTCCTAATTCGAGCTGAAC
TTGGGCAACCTGGATCTCTTTTAGGAGATGATCAGATTTATAATGTAATTGTAACC
>GZ1_011
TATTACTTACAGACCGTAACCTTAATACTACATTCTTTGATCCTGCAGGTGGAGGAGACC
CAATCCTTTATCAACATTTATTCTGATTCTTCGG
>GZ1_012
TATTACTTACAGACCGTAACCTTAATACTACATTCTTTGATCCTGCAGGTGGAGGAGACC
CAATCCTTTATCAACATTTATTCTGATTCTTCGG
>GZ1_013
TATTACTTACAGACCGTAACCTTAATACTACATTCTTTGATCCTGCAGGTGGAGGAGACC
CAATCCTTTATCAACATTTATTCTGATTCTTCGG
>GZ1_015
TATTACTTACAGACCGTAACCTTAATACTACATTCTTTGATCCTGCAGGTGGAGGAGACC
CAATCCTTTATCAACATTTATTCTGATTCTTCGG
>GZ1_021
GAAGTGAAAGAAGAAGGAGAATAGTAGTAACAAGAATAGATCATACAAATAATGGTGTTT
GATATTGGGAA
>GZ1_022
TTTTTGGTGCATGAGCAGGTATAGTTGGGACAGCCCTAAGCCTCCTAATTCGAGCTGAAC
TTGGGCAACCTGGATCTCTTTTAGGAGATGATCAGATTTATAATGTAATTGTAACC
>GZ1_023
TTTTTGGTGCATGAGCAGGTATAGTTGGGACAGCCCTAAGCCTCCTAATTCGAGCTGAAC
TTGGGCAACCTGGATCTCTTTTAGGAGATGATCAGATTTATAATGTAATTGTAACC
>GZ1_024
TATTACTTACAGACCGTAACCTTAATACTACATTCTTTGATCCTGCAGGTGGAGGAGACC
CAATCCTTTATCAACATTTATTCTGATTCTTCGG
>GZ1_025
TTTTTGGTGCATGAGCAGGAATAATTGGAACAGCCCTAAGTCTTTTAATTCGAGCTGAAC
TTGGACAACCAGGCTCTCTTTTAGGAGATGATCAGATTTATAATGTAATTGTAACT
>GZ1_026
TTTTTGGTGCATGAGCAGGTATAGTTGGAACAGCCCTAAGTCTTCTAATTCGAGCTGAGC
TTGGACAACCTGGATCACTTTTAGGGGATGATCAGATTTATAATGTAATCGTAACC
>GZ1_031
TATTACTTACAGACCGTAACCTTAATACTACATTCTTTGATCCTGCAGGTGGAGGAGACC
CAATCCTTTATCAACATTTATTCTGATTCTTCGG
>GZ1_032
TTTTTGGTGCATGAGCAGGTATAGTTGGGACAGCCCTAAGCCTCCTAATTCGAGCTGAAC
TTGGGCAACCTGGATCTCTTTTAGGAGATGATCAGATTTATAATGTAATTGTAACC
>GZ1_033
TTTTTGGTGCATGAGCAGGTATAGTTGGAACAGCCCTAAGTCTTCTAATTCGAGCTGAGC
TTGGACAACCTGGATCACTTTTAGGGGATGATCAGATTTATAATGTAATCGTAACC
>GZ1_034
TTTTTGGTGCATGAGCAGGTATAGTTGGGACAGCCCTAAGCCTCCTAATTCGAGCTGAAC
TTGGGCAACCTGGATCTCTTTTAGGAGATGATCAGATTTATAATGTAATTGTAACC
>GZ1_035
TTTTTGGTGCATGAGCAGGTATAGTTGGAACAGCCCTAAGTCTTCTAATTCGAGCTGAGC
TTGGACAACCTGGATCACTTTTAGGGGATGATCAGATTTATAATGTAATCGTAACC
>GZ1_036
TATTACTTACAGACCGTAACCTTAATACTACATTCTTTGATCCTGCAGGTGGAGGAGACC
CAATCCTTTATCAACATTTATTCTGATTCTTCGG
>GZ1_037
TTTTTGGTGCATGAGCAGGTATAGTTGGAACAGCCCTAAGTCTTCTAATTCGAGCTGAGC
TTGGACAACCTGGATCACTTTTAGGGGATGATCAGATTTATAATGTAATCGTAACC
>GZ1_038
TTTTTGGTGCATGAGCAGGAATAATTGGAACAGCCCTAAGTCTTTTAATTCGAGCTGAAC
TTGGACAACCAGGCTCTCTTTTAGGAGATGATCAGATTTATAATGTAATTGTAACT
>GZ1_039
AGCAGGTATAGTTGGAACAGCCCTAAGTCTTCTAATTCGAGCTGAGCTTGGACAACCTGG
ATCACTTTTAGGGGATGATCAGATTTATAATGTAATCGTAACC
>GZ1_041
AGCAGGTATAGTTGGAACAGCCCTAAGTCTTCTAATTCGAGCTGAGCTTGGACAACCTGG
ATCACTTTTAGGGGATGATCAGATTTATAATGTAATCGTAACC
>GZ1_042
TTTTTGGTGCATGAGCAGGTATAGTTGGAACAGCCCTAAGTCTTCTAATTCGAGCTGAGC
TTGGACAACCTGGATCACTTTTAGGGGATGATCAGATTTATAATGTAAT
>GZ1_043
AGCAGGTATAGTTGGAACAGCCCTAAGTCTTCTAATTCGAGCTGAGCTTGGACAACCTGG
ATCACTTTTAGGGGATGATCAGATTTATAATGTAATCGTAACC
>GZ1_044
TATTACTTACAGACCGTAACCTTAATACTACATTCTTTGATCCTGCAGGTGGAGGAGACC
CAATCCTTTATCAACATTTATTCTGATTCTTCGG
>GZ1_046
TTTTTGGTGCATGAGCAGGTATAGTTGGAACAGCCCTAAGTCTTCTAATTCGAGCTGAGC
TTGGACAACCTGGATCACTTTTAGGGGATGATCAGATTTATAATGTAATCGTAACC
>GZ1_047
TTTTTGGTGCATGAGCAGGTATAGTTGGAACAGCCCTAAGTCTTCTAATTCGAGCTGAGC
TTGGACAACCTGGATCACTTTTAGGGGATGATCAGATTTATAATGTAATCGTAACC
>GZ1_048
TTTTTGGTGCATGAGCAGGTATAGTTGGAACAGCCCTAAGTCTTCTAATTCGAGCTGAGC
TTGGACAACCTGGATCACTTTTAGGGGATGATCAGATTTATAATGTAATCGTAACC
>GZ1_051
CAGGTATAGTTGGGACAGCCCTAAGCCTCCTAATTCGAGCTGAACTTGGGCAACCTGGAT
CTCTTTTAGGAGATGATCAGATTTATAATGTAATTGTAACC
>GZ1_053
CAGGTATAGTTGGGACAGCCCTAAGCCTCCTAATTCGAGCTGAACTTGGGCAACCTGGAT
CTCTTTTAGGAGATGATCAGATTTATAATGTAATTGTAACC
>GZ1_054
CAGGTATAGTTGGGACAGCCCTAAGCCTCCTAATTCGAGCTGAACTTGGGCAACCTGGAT
CTCTTTTAGGAGATGATCAGATTTATAATGTAATTGTAACC
>GZ1_056
TATAGTTGGAACAGCCCTAAGTCTCCTAATTCGAGCTGAACTTGGACAACCTGGATCACT
TTTAGGGGATGATCAGATTTATAATGTAATCGTAACC
>GZ1_057
TATAGTTGGAACAGCCCTAAGTCTCCTAATTCGAGCTGAACTTGGACAACCTGGATCACT
TTTAGGGGATGATCAGATTTATAATGTAATCGTAACC
>GZ1_058
TATAGTTGGAACAGCCCTAAGTCTCCTAATTCGAGCTGAACTTGGACAACCTGGATCACT
TTTAGGGGATGATCAGATTTATAATGTAATCGTAACC
>GZ1_059
TATAGTTGGAACAGCCCTAAGTCTCCTAATTCGAGCTGAACTTGGACAACCTGGATCACT
TTTAGGGGATGATCAGATTTATAATGTAATCGTAACC
>GZ1_060
TATAGTTGGAACAGCCCTAAGTCTCCTAATTCGAGCTGAACTTGGACAACCTGGATCACT
TTTAGGGGATGATCAGATTTATAATGTAATCGTAACC
>GZ1_061
CAGGTATAGTTGGAACAGCCCTAAGTCTCCTAGTTCGAGCCGAACTCGGTCAACCTGGAT
CTCTT
>GZ1_062
TTTTTGGTGCATGAGCAGGTATAGTTGGGACAGCCCTAAGCCTCCTAATTCGAGCTGAAC
TTGGGCAACCTGGATCTCTTTTAGGAGATGATCAGATTTATAATGTAATTGTAACC
>GZ1_063
CAGGTATAGTTGGAACAGCCCTAAGTCTCCTAGTTCGAGCCGAACTCGGTCAACCTGGAT
CTCT
>GZ1_064
TTTTTGGTGCATGAGCAGGTATAGTTGGGACAGCCCTAAGCCTCCTAATTCGAGCTGAAC
TTGGGCAACCTGGATCTCTTTTAGGAGATGATCAGATTTATAATGTAATTGTAACC
>GZ1_065
TATAGTTGGAACAGCCCTAAGTCTCCTAATTCGAGCTGAACTTGGACAACCTGGATCACT
TTTAGGGGATGATCAGATTTATAATGTAATCGTAACC
>GZ1_072
TATAGTTGGAACAGCCCTAAGTCTCCTAATTCGAGCTGAACTTGGACAACCTGGATCACT
TTTAGGGGATGATCAGATTTATAATGTAATCGTAACC
>GZ1_073
TTTTTGGTGCATGAGCAGGTATAGTTGGGACAGCCCTAAGTCTCTTAATTCGAGCTGAAC
TTGGACAACCAGGATCTCTTCTAGGAGATGACCAGATTTATAATGTAATTGTAACC
>GZ1_074
GGTACAGCCCTAAGTCTCCTAATTCGAGCTGAACTTGGACAACCTGGATCACTTTTAGGA
GATGATCAGATCTACAATGTAATCGTAACC
>GZ1_075
TATAGTTGGAACAGCCCTAAGTCTCCTAATTCGAGCTGAACTTGGACAACCTGGATCACT
TTTAGGGGATGATCAGATTTATAATGT
>GZ1_081
GCCCTAAGTCTTCTAATTCGAGCTGAGCTTGGACAACCTGGATCACTTTTAGGGGATGAT
CAG
>GZ1_084
GCCCTAAGTCTTCTAATTCGAGCTGAGCTTGGACAACCTGGATCACTTTTAGGGGATGAT
CAG
>GZ1_085
CCTAAGTCTTCTAATTCGAGCTGAGCTTGGACAACCTGGATCACTTTTAGGGGATGATCA
G
>GZ1_086
TTTTTGGTGCATGAGCAGGTATAGTTGGGACAGCCCTAAGCCTCCTAATTCGAGCTGAAC
TTGGGCAACCTGGATCTCTTTTAGGAGATGATCAGATTTATAATGTAATTGTAACC
>GZ1_087
TTTTTGGTGCATGAGCAGGTATAGTTGGGACAGCCCTAAGCCTCCTAATTCGAGCTGAAC
TTGGGCAACCTGGATCTCTTTTAGGAGATGATCAGATTTATAATGTAATTGTAACC
>GZ1_088
TTTTTGGTGCATGAGCAGGTATAGTTGGGACAGCCCTAAGCCTCCTAATTCGAGCTGAAC
TTGGGCAACCTGGATCTCTTTTAGGAGATGATCAGATTTATAATGTAATTGTAACC
>GZ1_089
TTTTTGGTGCATGAGCAGGTATAGTTGGGACAGCCCTAAGCCTCCTAATTCGAGCTGAAC
TTGGGCAACCTGGATCTCTTTTAGGAGATGATCAGATTTATAATGTAATTGTAACC
>GZ1_090
TTTTTGGTGCATGAGCAGGTATAGTTGGGACAGCCCTAAGCCTCCTAATTCGAGCTGAAC
TTGGGCAACCTGGATCTCTTTTAGGAGATGATCAGATTTATAATGTAATTGTAACC
>GZ1_091
TTTTTGGTGCATGAGCAGGTATAGTTGGGACAGCCCTAAGCCTCCTAATTCGAGCTGAAC
TTGGGCAACCTGGATCTCTTTTAGGAGATGATCAGATTTATAATGTAATTGTAACC
>GZ1_092
TTTTTGGTGCATGAGCAGGTATAGTTGGGACAGCCCTAAGCCTCCTAATTCGAGCTGAAC
TTGGGCAACCTGGATCTCTTTTAGGAGATGATCAGATTTATAATGTAATTGTAACC
>GZ1_093
TTTTTGGTGCATGAGCAGGTATAGTTGGGACAGCCCTAAGCCTCCTAATTCGAGCTGAAC
TTGGGCAACCTGGATCTCTTTTAGGAGATGATCAGATTTATAATGTAATTGTAACC
>GZ1_094
TTTTTGGTGCATGAGCAGGTATAGTTGGGACAGCCCTAAGCCTCCTAATTCGAGCTGAAC
TTGGGCAACCTGGATCTCTTTTAGGAGATGATCAGATTTATAATGTAATTGTAACC
>GZ1_095
TTTTTGGTGCATGAGCAGGTATAGTTGGGACAGCCCTAAGCCTCCTAATTCGAGCTGAAC
TTGGGCAACCTGGATCTCTTTTAGGAGATGATCAGATTTATAATGTAATTGTAACC
>GZ1_096
TCTTTGGTGCATGAGCAGGAATGGTAGGAACAGCCCTAAGCCTTTTAATTCGTGCCGAAC
TGGGTCAGCCTGGTTCCCTCCTAGGGGATGATCAGATTTATAATGTTATTGTAACC
>GZ1_097
TCTTTGGTGCATGAGCAGGAATGGTAGGAACAGCCCTAAGCCTTTTAATTCGTGCCGAAC
TGGGTCAGCCTGGTTCCCTCCTAGGGGATGATCAGATTTATAATGTTATTGTAACC
>GZ1_098
TCTTTGGTGCATGAGCAGGAATGGTAGGAACAGCCCTAAGCCTTTTAATTCGTGCCGAAC
TGGGTCAGCCTGGTTCCCTCCTAGGGGATGATCAGATTTATAATGTTATTGTAACC
>GZ1_099
TCTTTGGTGCATGAGCAGGAATGGTAGGAACAGCCCTAAGCCTTTTAATTCGTGCCGAAC
TGGGTCAGCCTGGTTCCCTCCTAGGGGATGATCAGATTTATAATGTTATTGTAACC
>GZ1_100
TCTTTGGTGCATGAGCAGGAATGGTAGGAACAGCCCTAAGCCTTTTAATTCGTGCCGAAC
TGGGTCAGCCTGGTTCCCTCCTAGGGGATGATCAGATTTATAATGTTATTGTAACC
>GZ1_113
CAGGTATAGTTGGAACAGCCCTAAGTCTCCTAGTTCGAGCCGAACTCGGTCAACCTGGAT
CTCTT
>GZ1_114
CAGGTATAGTTGGAACAGCCCTAAGTCTCCTAGTTCGAGCCGAACTCGGTCAACCTGGAT
CTCTT
>GZ1_120
TTTTTGGTGCATGAGCAGGTATAGTTGGAACAGCCCTAAGTCTTCTAATTCGAGCTGAGC
TTGGACAACCTGGATCACTTTTAGGGGATGATCAGATTTATAATGTAATCGTAACC
>GZ1_121
CAGGTATAGTTGGAACAGCCCTAAGTCTCCTAGTTCGAGCCGAACTCGGTCAACCTGGAT
CTCTT
>GZ1_126
TTTTTGGTGCATGAGCAGGTATAGTTGGAACAGCCCTAAGTCTTCTAATTCGAGCTGAGC
TTGGACAACCTGGATCACTTTTAGGGGATGATCAGATTTATAATGTAATCGTAACC
>GZ1_127
TTTTTGGTGCATGAGCAGGTATAGTTGGAACAGCCCTAAGTCTTCTAATTCGAGCTGAGC
TTGGACAACCTGGATCACTTTTAGGGGATGATCAGATTTATAATGTAATCGTAACC
>GZ1_128
TTTTTGGTGCATGAGCAGGTATAGTTGGAACAGCCCTAAGTCTTCTAATTCGAGCTGAGC
TTGGACAACCTGGATCACTTTTAGGGGATGATCAGATTTATAATGTAATCGTAACC
>GZ1_129
TTTTTGGTGCATGAGCAGGTATAGTTGGAACAGCCCTAAGTCTTCTAATTCGAGCTGAGC
TTGGACAACCTGGATCACTTTTAGGGGATGATCAGATTTATAATGTAATCGTAACC
>GZ1_130
TTTTTGGTGCATGAGCAGGTATAGTTGGAACAGCCCTAAGTCTTCTAATTCGAGCTGAGC
TTGGACAACCTGGATCACTTTTAGGGGATGATCAGATTTATAATGTAATCGTAACC
>GZ1_131
TTTTTGGTGCATGAGCAGGTATAGTTGGAACAGCCCTAAGTCTTCTAATTCGAGCTGAGC
TTGGACAACCTGGATCACTTTTAGGGGATGATCAGATTTATAATGTAATCGTAACC
>GZ1_132
TTTTTGGTGCATGAGCAGGTATAGTTGGAACAGCCCTAAGTCTTCTAATTCGAGCTGAGC
TTGGACAACCTGGATCACTTTTAGGGGATGATCAGATTTATAATGTAATCGTAACC
>GZ1_133
TTTTTGGTGCATGAGCAGGTATAGTTGGAACAGCCCTAAGTCTTCTAATTCGAGCTGAGC
TTGGACAACCTGGATCACTTTTAGGGGATGATCAGATTTATAATGTAATCGTAACC
>GZ1_135
CAGGTATAGTTGGAACAGCCCTAAGTCTCCTAGTTCGAGCCGAACTCGGTCAACCTGGAT
CTCTT
>GZ1_143
TTTTTGGTGCATGAGCAGGTATAGTTGGAACAGCCCTAAGTCTTCTAATTCGAGCTGAGC
TTGGACAACCTGGATCACTTTTAGGGGATGATCAGATTTATAATGTAATCGTAACC
>GZ1_144
AGTTGGAACAGCCCTTAGTCTTTTGATTCGGGCTGAACTTGGCCAACCTGGATCACTTTT
AGGGGATGACCAAATTTATAATGTAATCGTAACT
>GZ1_145
AGTTGGAACAGCCCTTAGTCTTTTGATTCGGGCTGAACTTGGCCAACCTGGATCACTTTT
AGGGGATGACCAAATTTATAATGTAATCGTAACT
>GZ1_146
TTTTTGGTGCATGAGCAGGTATAGTTGGGACAGCCCTAAGCCTCCTAATTCGAGCTGAAC
TTGGGCAACCTGGATCTCTTTTAGGAGATGATCAGATTTATAATGTAATTGTAACC
>GZ2_001
TTTTTGGTGCATGAGCAGGTATAGTTGGGACAGCCCTAAGCCTCCTAATTCGAGCTGAAC
TTGGGCAACCTGGATCTCTTTTAGGAGATGATCAGATTTATAATGTAATTGTAACC
>GZ2_002
TTTTTGGTGCATGAGCAGGTATAGTTGGGACAGCCCTAAGCCTCCTAATTCGAGCTGAAC
TTGGGCAACCTGGATCTCTTTTAGGAGATGATCAGATTTATAATGTAATTGTAACC
>GZ2_003
TTTTTGGTGCATGAGCAGGTATAGTTGGGACAGCCCTAAGCCTCCTAATTCGAGCTGAAC
TTGGGCAACCTGGATCTCTTTTAGGAGATGATCAGATTTATAATGTAATTGTAACC
>GZ2_004
TTTTTGGTGCATGAGCAGGTATAGTTGGGACAGCCCTAAGCCTCCTAATTCGAGCTGAAC
TTGGGCAACCTGGATCTCTTTTAGGAGATGATCAGATTTATAATGTAATTGTAACC
>GZ2_005
TTTTTGGTGCATGAGCAGGTATAGTTGGGACAGCCCTAAGCCTCCTAATTCGAGCTGAAC
TTGGGCAACCTGGATCTCTTTTAGGAGATGATCAGATTTATAATGTAATTGTAACC
>GZ2_006
TTTTTGGTGCATGAGCAGGTATAGTTGGGACAGCCCTAAGCCTCCTAATTCGAGCTGAAC
TTGGGCAACCTGGATCTCTTTTAGGAGATGATCAGATTTATAATGTAATTGTAACC
>GZ2_007
TTTTTGGTGCATGAGCAGGTATAGTTGGGACAGCCCTAAGCCTCCTAATTCGAGCTGAAC
TTGGGCAACCTGGATCTCTTTTAGGAGATGATCAGATTTATAATGTAATTGTAACC
>GZ2_008
TTTTTGGTGCATGAGCAGGTATAGTTGGGACAGCCCTAAGCCTCCTAATTCGAGCTGAAC
TTGGGCAACCTGGATCTCTTTTAGGAGATGATCAGATTTATAATGTAATTGTAACC
>GZ2_009
TTTTTGGTGCATGAGCAGGTATAGTTGGGACAGCCCTAAGCCTCCTAATTCGAGCTGAAC
TTGGGCAACCTGGATCTCTTTTAGGAGATGATCAGATTTATAATGTAATTGTAACC
>GZ2_010
TTTTTGGTGCATGAGCAGGTATAGTTGGGACAGCCCTAAGCCTCCTAATTCGAGCTGAAC
TTGGGCAACCTGGATCTCTTTTAGGAGATGATCAGATTTATAATGTAATTGTAACC
>GZ2_011
TTTTTGGTGCATGAGCAGGTATAGTTGGAACAGCCCTAAGTCTTCTAATTCGAGCTGAGC
TTGGACAACCTGGATCACTTTTAGGGGATGATCAGATTTATAATGTAATCGTAACC
>GZ2_012
CAGGTATAGTTGGAACAGCCCTAAGTCTCCTAGTTCGAGCCGAACTCGGTCAACCTGGAT
CTCTT
>GZ2_013
CAGGTATAGTTGGAACAGCCCTAAGTCTCCTAGTTCGAGCCGAACTCGGTCAACCTGGAT
CTCTT
>GZ2_014
TTTTTGGTGCATGAGCAGGTATAGTTGGAACAGCCCTAAGTCTTCTAATTCGAGCTGAGC
TTGGACAACCTGGATCACTTTTAGGGGATGATCAGATTTATAATGTAATCGTAACC
>GZ2_015
TTTTTGGTGCATGAGCAGGTATAGTTGGAACAGCCCTAAGTCTTCTAATTCGAGCTGAGC
TTGGACAACCTGGATCACTTTTAGGGGATGATCAGATTTATAATGTAATCGTAACC
>GZ2_016
TTTTTGGTGCATGAGCAGGTATAGTTGGAACAGCCCTAAGTCTTCTAATTCGAGCTGAGC
TTGGACAACCTGGATCACTTTTAGGGGATGATCAGATTTATAATGTAATCGTAACC
>GZ2_017
TTTTTGGTGCATGAGCAGGTATAGTTGGAACAGCCCTAAGTCTTCTAATTCGAGCTGAGC
TTGGACAACCTGGATCACTTTTAGGGGATGATCAGATTTATAATGTAATCGTAACC
>GZ2_018
CAGGTATAGTTGGAACAGCCCTAAGTCTCCTAGTTCGAGCCGAACTCGGTCAACCTGGAT
CT
>GZ2_019
GAAGTGAAAGAAGAAGGAGAATAGTAGTAACAAGAATAGATCATACAAATAATGGTGTTT
GATATTGGGAA
>GZ2_020
CAGGTATAGTTGGAACAGCCCTAAGTCTCCTAGTTCGAGCCGAACTCGGTCAACCTGGAT
CT
>GZ2_021
TTTTTGGTGCATGAGCAGGTATAGTTGGGACAGCCCTAAGCCTCCTAATTCGAGCTGAAC
TTGGGCAACCTGGATCTCTTTTAGGAGATGATCAGATTTATAATGTAATTGTAACC
>GZ2_022
TTTTTGGTGCATGAGCAGGTATAGTTGGGACAGCCCTAAGCCTCCTAATTCGAGCTGAAC
TTGGGCAACCTGGATCTCTTTTAGGAGATGATCAGATTTATAATGTAATTGTAACC
>GZ2_023
TTTTTGGTGCATGAGCAGGTATAGTTGGGACAGCCCTAAGCCTCCTAATTCGAGCTGAAC
TTGGGCAACCTGGATCTCTTTTAGGAGATGATCAGATTTATAATGTAATTGTAACC
>GZ2_024
TTTTTGGTGCATGAGCAGGTATAGTTGGGACAGCCCTAAGCCTCCTAATTCGAGCTGAAC
TTGGGCAACCTGGATCTCTTTTAGGAGATGATCAGATTTATAATGTAATTGTAACC
>GZ2_025
TTTTTGGTGCATGAGCAGGTATAGTTGGGACAGCCCTAAGCCTCCTAATTCGAGCTGAAC
TTGGGCAACCTGGATCTCTTTTAGGAGATGATCAGATTTATAATGTAATTGTAACC
>GZ2_026
TTTTTGGTGCATGAGCAGGTATAGTTGGGACAGCCCTAAGCCTCCTAATTCGAGCTGAAC
TTGGGCAACCTGGATCTCTTTTAGGAGATGATCAGATTTATAATGTAATTGTAACC
>GZ2_027
TTTTTGGTGCATGAGCAGGTATAGTTGGGACAGCCCTAAGCCTCCTAATTCGAGCTGAAC
TTGGGCAACCTGGATCTCTTTTAGGAGATGATCAGATTTATAATGTAATTGTAACC
>GZ2_028
TTTTTGGTGCATGAGCAGGTATAGTTGGGACAGCCCTAAGCCTCCTAATTCGAGCTGAAC
TTGGGCAACCTGGATCTCTTTTAGGAGATGATCAGATTTATAATGTAATTGTAACC
>GZ2_029
TTTTTGGTGCATGAGCAGGTATAGTTGGGACAGCCCTAAGCCTCCTAATTCGAGCTGAAC
TTGGGCAACCTGGATCTCTTTTAGGAGATGATCAGATTTATAATGTAATTGTAACC
>GZ2_030
TTTTTGGTGCATGAGCAGGTATAGTTGGGACAGCCCTAAGCCTCCTAATTCGAGCTGAAC
TTGGGCAACCTGGATCTCTTTTAGGAGATGATCAGATTTATAATGTAATTGTAACC
>GZ2_031
TTTTTGGTGCATGAGCAGGTATAGTTGGGACAGCCCTAAGCCTCCTAATTCGAGCTGAAC
TTGGGCAACCTGGATCTCTTTTAGGAGATGATCAGATTTATAATGTAATTGTAACC
>GZ2_032
TTTTTGGTGCATGAGCAGGTATAGTTGGGACAGCCCTAAGCCTCCTAATTCGAGCTGAAC
TTGGGCAACCTGGATCTCTTTTAGGAGATGATCAGATTTATAATGTAATTGTAACC
>GZ2_033
TTTTTGGTGCATGAGCAGGTATAGTTGGGACAGCCCTAAGCCTCCTAATTCGAGCTGAAC
TTGGGCAACCTGGATCTCTTTTAGGAGATGATCAGATTTATAATGTAATTGTAACC
>GZ2_034
TTTTTGGTGCATGAGCAGGTATAGTTGGGACAGCCCTAAGCCTCCTAATTCGAGCTGAAC
TTGGGCAACCTGGATCTCTTTTAGGAGATGATCAGATTTATAATGTAATTGTAACC
>GZ2_035
TTTTTGGTGCATGAGCAGGTATAGTTGGGACAGCCCTAAGCCTCCTAATTCGAGCTGAAC
TTGGGCAACCTGGATCTCTTTTAGGAGATGATCAGATTTATAATGTAATTGTAACC
>GZ2_036
TTTTTGGTGCATGAGCAGGTATAGTTGGGACAGCCCTAAGCCTCCTAATTCGAGCTGAAC
TTGGGCAACCTGGATCTCTTTTAGGAGATGATCAGATTTATAATGTAATTGTAACC
>GZ2_037
TTTTTGGTGCATGAGCAGGTATAGTTGGGACAGCCCTAAGCCTCCTAATTCGAGCTGAAC
TTGGGCAACCTGGATCTCTTTTAGGAGATGATCAGATTTATAATGTAATTGTAACC
>GZ2_038
TTTTTGGTGCATGAGCAGGTATAGTTGGGACAGCCCTAAGCCTCCTAATTCGAGCTGAAC
TTGGGCAACCTGGATCTCTTTTAGGAGATGATCAGATTTATAATGTAATTGTAACC
>GZ2_039
TTTTTGGTGCATGAGCAGGTATAGTTGGGACAGCCCTAAGCCTCCTAATTCGAGCTGAAC
TTGGGCAACCTGGATCTCTTTTAGGAGATGATCAGATTTATAATGTAATTGTAACC
>GZ2_040
TTTTTGGTGCATGAGCAGGTATAGTTGGGACAGCCCTAAGCCTCCTAATTCGAGCTGAAC
TTGGGCAACCTGGATCTCTTTTAGGAGATGATCAGATTTATAATGTAATTGTAACC
>GZ2_041
TTTTTGGTGCATGAGCAGGTATAGTTGGGACAGCCCTAAGCCTCCTAATTCGAGCTGAAC
TTGGGCAACCTGGATCTCTTTTAGGAGATGATCAGATTTATAATGTAATTGTAACC
>GZ2_042
TTTTTGGTGCATGAGCAGGTATAGTTGGGACAGCCCTAAGCCTCCTAATTCGAGCTGAAC
TTGGGCAACCTGGATCTCTTTTAGGAGATGATCAGATTTATAATGTAATTGTAACC
>GZ2_043
TTTTTGGTGCATGAGCAGGTATAGTTGGGACAGCCCTAAGCCTCCTAATTCGAGCTGAAC
TTGGGCAACCTGGATCTCTTTTAGGAGATGATCAGATTTATAATGTAATTGTAACC
>GZ2_044
TTTTTGGTGCATGAGCAGGTATAGTTGGGACAGCCCTAAGCCTCCTAATTCGAGCTGAAC
TTGGGCAACCTGGATCTCTTTTAGGAGATGATCAGATTTATAATGTAATTGTAACC
>GZ2_045
TTTTTGGTGCATGAGCAGGTATAGTTGGGACAGCCCTAAGCCTCCTAATTCGAGCTGAAC
TTGGGCAACCTGGATCTCTTTTAGGAGATGATCAGATTTATAATGTAATTGTAACC
>GZ2_046
TTTTTGGTGCATGAGCAGGTATAGTTGGGACAGCCCTAAGCCTCCTAATTCGAGCTGAAC
TTGGGCAACCTGGATCTCTTTTAGGAGATGATCAGATTTATAATGTAATTGTAACC
>GZ2_047
TTTTTGGTGCATGAGCAGGTATAGTTGGGACAGCCCTAAGCCTCCTAATTCGAGCTGAAC
TTGGGCAACCTGGATCTCTTTTAGGAGATGATCAGATTTATAATGTAATTGTAACC
>GZ2_048
TTTTTGGTGCATGAGCAGGTATAGTTGGGACAGCCCTAAGCCTCCTAATTCGAGCTGAAC
TTGGGCAACCTGGATCTCTTTTAGGAGATGATCAGATTTATAATGTAATTGTAACC
>GZ2_049
TTTTTGGTGCATGAGCAGGTATAGTTGGGACAGCCCTAAGCCTCCTAATTCGAGCTGAAC
TTGGGCAACCTGGATCTCTTTTAGGAGATGATCAGATTTATAATGTAATTGTAACC
>GZ2_050
TTTTTGGTGCATGAGCAGGTATAGTTGGGACAGCCCTAAGCCTCCTAATTCGAGCTGAAC
TTGGGCAACCTGGATCTCTTTTAGGAGATGATCAGATTTATAATGTAATTGTAACC
>GZ2_051
TTTTTGGTGCATGAGCAGGTATAGTTGGGACAGCCCTAAGCCTCCTAATTCGAGCTGAAC
TTGGGCAACCTGGATCTCTTTTAGGAGATGATCAGATTTATAATGTAATTGTAACC
>GZ2_052
TTTTTGGTGCATGAGCAGGTATAGTTGGGACAGCCCTAAGCCTCCTAATTCGAGCTGAAC
TTGGGCAACCTGGATCTCTTTTAGGAGATGATCAGATTTATAATGTAATTGTAACC
>GZ2_053
TTTTTGGTGCATGAGCAGGTATAGTTGGGACAGCCCTAAGCCTCCTAATTCGAGCTGAAC
TTGGGCAACCTGGATCTCTTTTAGGAGATGATCAGATTTATAATGTAATTGTAACC
>GZ2_054
TTTTTGGTGCATGAGCAGGTATAGTTGGGACAGCCCTAAGCCTCCTAATTCGAGCTGAAC
TTGGGCAACCTGGATCTCTTTTAGGAGATGATCAGATTTATAATGTAATTGTAACC
>GZ2_055
TTTTTGGTGCATGAGCAGGTATAGTTGGGACAGCCCTAAGCCTCCTAATTCGAGCTGAAC
TTGGGCAACCTGGATCTCTTTTAGGAGATGATCAGATTTATAATGTAATTGTAACC
>GZ2_056
TTTTTGGTGCATGAGCAGGTATAGTTGGGACAGCCCTAAGCCTCCTAATTCGAGCTGAAC
TTGGGCAACCTGGATCTCTTTTAGGAGATGATCAGATTTATAATGTAATTGTAACC
>GZ2_057
TTTTTGGTGCATGAGCAGGTATAGTTGGGACAGCCCTAAGCCTCCTAATTCGAGCTGAAC
TTGGGCAACCTGGATCTCTTTTAGGAGATGATCAGATTTATAATGTAATTGTAACC
>GZ2_058
TTTTTGGTGCATGAGCAGGTATAGTTGGGACAGCCCTAAGCCTCCTAATTCGAGCTGAAC
TTGGGCAACCTGGATCTCTTTTAGGAGATGATCAGATTTATAATGTAATTGTAACC
>GZ2_059
TTTTTGGTGCATGAGCAGGTATAGTTGGGACAGCCCTAAGCCTCCTAATTCGAGCTGAAC
TTGGGCAACCTGGATCTCTTTTAGGAGATGATCAGATTTATAATGTAATTGTAACC
>GZ2_060
TTTTTGGTGCATGAGCAGGTATAGTTGGGACAGCCCTAAGCCTCCTAATTCGAGCTGAAC
TTGGGCAACCTGGATCTCTTTTAGGAGATGATCAGATTTATAATGTAATTGTAACC
>GZ2_061
GAAGTGAAAGAAGAAGGAGAATAGTAGTAACAAGAATAGATCATACAAATAATGGTGTTT
GATATTGGGAA
>GZ2_062
TTTTTGGTGCATGAGCAGGTATAGTTGGGACAGCCCTAAGCCTCCTAATTCGAGCTGAAC
TTGGGCAACCTGGATCTCTTTTAGGAGATGATCAGATTTATAATGTAATTGTAACC
>GZ2_063
TTTTTGGTGCATGAGCAGGTATAGTTGGGACAGCCCTAAGCCTCCTAATTCGAGCTGAAC
TTGGGCAACCTGGATCTCTTTTAGGAGATGATCAGATTTATAATGTAATTGTAACC
>GZ2_064
TTTTTGGTGCATGAGCAGGTATAGTTGGGACAGCCCTAAGCCTCCTAATTCGAGCTGAAC
TTGGGCAACCTGGATCTCTTTTAGGAGATGATCAGATTTATAATGTAATTGTAACC
>GZ2_065
GAAGTGAAAGAAGAAGGAGAATAGTAGTAACAAGAATAGATCATACAAATAATGGTGTTT
GATATTGGGAA
>GZ2_066
TTTTTGGTGCATGAGCAGGTATAGTTGGGACAGCCCTAAGCCTCCTAATTCGAGCTGAAC
TTGGGCAACCTGGATCTCTTTTAGGAGATGATCAGATTTATAATGTAATTGTAACC
>GZ2_067
TTTTTGGTGCATGAGCAGGTATAGTTGGGACAGCCCTAAGCCTCCTAATTCGAGCTGAAC
TTGGGCAACCTGGATCTCTTTTAGGAGATGATCAGATTTATAATGTAATTGTAACC
>GZ2_068
TTTTTGGTGCATGAGCAGGTATAGTTGGGACAGCCCTAAGCCTCCTAATTCGAGCTGAAC
TTGGGCAACCTGGATCTCTTTTAGGAGATGATCAGATTTATAATGTAATTGTAACC
>GZ2_069
TTTTTGGTGCATGAGCAGGTATAGTTGGGACAGCCCTAAGCCTCCTAATTCGAGCTGAAC
TTGGGCAACCTGGATCTCTTTTAGGAGATGATCAGATTTATAATGTAATTGTAACC
>GZ2_070
TTTTTGGTGCATGAGCAGGTATAGTTGGGACAGCCCTAAGCCTCCTAATTCGAGCTGAAC
TTGGGCAACCTGGATCTCTTTTAGGAGATGATCAGATTTATAATGTAATTGTAACC
>GZ2_071
TTTTTGGTGCATGAGCAGGTATAGTTGGGACAGCCCTAAGCCTCCTAATTCGAGCTGAAC
TTGGGCAACCTGGATCTCTTTTAGGAGATGATCAGATTTATAATGTAATTGTAACC
>GZ2_072
TTTTTGGTGCATGAGCAGGTATAGTTGGGACAGCCCTAAGCCTCCTAATTCGAGCTGAAC
TTGGGCAACCTGGATCTCTTTTAGGAGATGATCAGATTTATAATGTAATTGTAACC
>GZ2_073
TTTTTGGTGCATGAGCAGGTATAGTTGGGACAGCCCTAAGCCTCCTAATTCGAGCTGAAC
TTGGGCAACCTGGATCTCTTTTAGGAGATGATCAGATTTATAATGTAATTGTAACC
>GZ2_074
TTTTTGGTGCATGAGCAGGTATAGTTGGGACAGCCCTAAGCCTCCTAATTCGAGCTGAAC
TTGGGCAACCTGGATCTCTTTTAGGAGATGATCAGATTTATAATGTAATTGTAACC
>GZ2_075
TTTTTGGTGCATGAGCAGGTATAGTTGGGACAGCCCTAAGCCTCCTAATTCGAGCTGAAC
TTGGGCAACCTGGATCTCTTTTAGGAGATGATCAGATTTATAATGTAATTGTAACC
>GZ2_076
TTTTTGGTGCATGAGCAGGTATAGTTGGGACAGCCCTAAGCCTCCTAATTCGAGCTGAAC
TTGGGCAACCTGGATCTCTTTTAGGAGATGATCAGATTTATAATGTAATTGTAACC
>GZ2_077
TTTTTGGTGCATGAGCAGGTATAGTTGGGACAGCCCTAAGCCTCCTAATTCGAGCTGAAC
TTGGGCAACCTGGATCTCTTTTAGGAGATGATCAGATTTATAATGTAATTGTAACC
>GZ2_078
TTTTTGGTGCATGAGCAGGTATAGTTGGGACAGCCCTAAGCCTCCTAATTCGAGCTGAAC
TTGGGCAACCTGGATCTCTTTTAGGAGATGATCAGATTTATAATGTAATTGTAACC
>GZ2_079
TTTTTGGTGCATGAGCAGGTATAGTTGGGACAGCCCTAAGCCTCCTAATTCGAGCTGAAC
TTGGGCAACCTGGATCTCTTTTAGGAGATGATCAGATTTATAATGTAATTGTAACC
>GZ2_080
TTTTTGGTGCATGAGCAGGTATAGTTGGGACAGCCCTAAGCCTCCTAATTCGAGCTGAAC
TTGGGCAACCTGGATCTCTTTTAGGAGATGATCAGATTTATAATGTAATTGTAACC
>GZ2_081
TCTTTGGTGCATGAGCAGGAATGGTAGGAACAGCCCTAAGCCTTTTAATTCGTGCCGAAC
TGGGTCAGCCTGGTTCCCTCCTAGGGGATGATCAGATTTATAATGTTATTGTAACC
>GZ2_082
GAAGTGAAAGAAGAAGGAGAATAGTAGTAACAAGAATAGATCATACAAATAATGGTGTTT
GATATTGGGAA
>GZ2_083
GAAGTGAAAGAAGAAGGAGAATAGTAGTAACAAGAATAGATCATACAAATAATGGTGTTT
GATATTGGGAA
>GZ2_084
TGAGCAGGTATAGTTGGAACAGCCCTAAGTCTTCTAATTCGAGCTGAACTTGGACAACCT
GGATCACTTTTAGGGGATGATCAGATCTACAATGTAATCGTAACC
>GZ2_085
TCTTTGGTGCATGAGCAGGAATGGTAGGAACAGCCCTAAGCCTTTTAATTCGTGCCGAAC
TGGGTCAGCCTGGTTCCCTCCTAGGGGATGATCAGATTTATAATGTTATTGTAACC
>GZ2_086
TCTTTGGTGCATGAGCAGGAATGGTAGGAACAGCCCTAAGCCTTTTAATTCGTGCCGAAC
TGGGTCAGCCTGGTTCCCTCCTAGGGGATGATCAGATTTATAATGTTATTGTAACC
>GZ2_087
GAAGTGAAAGAAGAAGGAGAATAGTAGTAACAAGAATAGATCATACAAATAATGGTGTTT
GATATTGGGAA
>GZ2_088
TCTTTGGTGCATGAGCAGGAATGGTAGGAACAGCCCTAAGCCTTTTAATTCGTGCCGAAC
TGGGTCAGCCTGGTTCCCTCCTAGGGGATGATCAGATTTATAATGTTATTGTAACC
>GZ2_089
GAAGTGAAAGAAGAAGGAGAATAGTAGTAACAAGAATAGATCATACAAATAATGGTGTTT
GATATTGGGAA
>GZ2_090
TCTTTGGTGCATGAGCAGGAATGGTAGGAACAGCCCTAAGCCTTTTAATTCGTGCCGAAC
TGGGTCAGCCTGGTTCCCTCCTAGGGGATGATCAGATTTATAATGTTATTGTAACC
>GZ2_093
TTTTTGGTGCATGAGCAGGTATAGTTGGAACAGCCCTAAGTCTTCTAATTCGAGCTGAGC
TTGGACAACCTGGATCACTTTTAGGGGATGATCAGATTTATAATGTAATCGTAACC
>GZ2_094
GAAGTGAAAGAAGAAGGAGAATAGTAGTAACAAGAATAGATCATACAAATAATGGTGTTT
GATATTGGGAA
>GZ2_095
GAAGTGAAAGAAGAAGGAGAATAGTAGTAACAAGAATAGATCATACAAATAATGGTGTTT
GATATTGGGAA
>GZ2_096
TAGTGGGAACAGCCCTCAGCCTTCTAATTCGAGCCGAGTTAGGCCAGCCCGGATCACTCC
TAGGGGATGATCAGGTCTATAATGTTATCGTAACC
>GZ2_098
TCTTTGGTGCATGAGCAGGAATGGTAGGAACAGCCCTAAGCCTTTTAATTCGTGCCGAAC
TGGGTCAGCCTGGTTCCCTCCTAGGGGATGATCAGATTTATAATGTTATTGTAACC
>GZ2_100
GAAGTGAAAGAAGAAGGAGAATAGTAGTAACAAGAATAGATCATACAAATAATGGTGTTT
GATATTGGGAA
>GZ2_101
GGTCAAAGAATGTAGTATTAAGGTTGCGATCTGNNNNNNNNATTGTAATCCCTGCTGCAA
GAACTGGAAGTGAGAGGAGAAGAAGAATAGTAGTTACAAGAATAGATCAAACAAATAAT
>GZ2_102
TTTTTGGTGCATGAGCAGGTATAGTTGGAACAGCCCTAAGTCTTCTAATTCGAGCTGAGC
TTGGACAACCTGGATCACTTTTAGGGGATGATCAGATTTATAATGTAATCGTAACC
>GZ2_103
TTTTTGGTGCATGAGCAGGTATAGTTGGAACAGCCCTAAGTCTTCTAATTCGAGCTGAGC
TTGGACAACCTGGATCACTTTTAGGGGATGATCAGATTTATAATGTAATCGTAACC
>GZ2_104
GCCCTAAGTCTTCTAATTCGAGCTGAGCTTGGACAACCTGGATCACTTTTAGGGGATGAT
CAG
>GZ2_105
TTTTTGGTGCATGAGCAGGTATAGTTGGAACAGCCCTAAGTCTTCTAATTCGAGCTGAGC
TTGGACAACCTGGATCACTTTTAGGGGATGATCAGATTTATAATGTAATCGTAACC
>GZ2_106
TTTTTGGTGCATGAGCAGGTATAGTTGGAACAGCCCTAAGTCTTCTAATTCGAGCTGAGC
TTGGACAACCTGGATCACTTTTAGGGGATGATCAGATTTATAATGTAATCGTAACC
>GZ2_107
TTTTTGGTGCATGAGCAGGTATAGTTGGAACAGCCCTAAGTCTTCTAATTCGAGCTGAGC
TTGGACAACCTGGATCACTTTTAGGGGATGATCAGATTTATAATGTAATCGTAACC
>GZ2_108
TTTTTGGTGCATGAGCAGGTATAGTTGGAACAGCCCTAAGTCTTCTAATTCGAGCTGAGC
TTGGACAACCTGGATCACTTTTAGGGGATGATCAGATTTATAATGTAATCGTAACC
>GZ2_109
TTTTTGGTGCATGAGCAGGTATAGTTGGAACAGCCCTAAGTCTTCTAATTCGAGCTGAGC
TTGGACAACCTGGATCACTTTTAGGGGATGATCAGATTTATAATGTAATCGTAACC
>GZ2_110
GCCCTAAGTCTTCTAATTCGAGCTGAGCTTGGACAACCTGGATCACTTTTAGGGGATGAT
CAG
>GZ2_111
TTTTTGGTGCATGAGCAGGTATAGTTGGAACAGCCCTAAGTCTTCTAATTCGAGCTGAGC
TTGGACAACCTGGATCACTTTTAGGGGATGATCAGATTTATAATGTAATCGTAACC
>GZ2_112
TTTTTGGTGCATGAGCAGGAATAATTGGAACAGCCCTAAGTCTTCTAATTCGAGCTGAAC
TTGGACAACCAGGATCTCTTTTAGGAGATGATCAGATTTATAATGTAATTGTAAC
>GZ2_113
TTTTTGGTGCATGAGCAGGTATAGTTGGAACAGCCCTAAGTCTTCTAATTCGAGCTGAGC
TTGGACAACCTGGATCACTTTTAGGGGATGATCAGATTTATAATGTAATCGTAACC
>GZ2_114
GCCCTAAGTCTTCTAATTCGAGCTGAGCTTGGACAACCTGGATCACTTTTAGGGGATGAT
CAG
>GZ2_115
TTTTTGGTGCATGAGCAGGTATAGTTGGAACAGCCCTAAGTCTTCTAATTCGAGCTGAGC
TTGGACAACCTGGATCACTTTTAGGGGATGATCAGATTTATAATGTAATCGTAACC
>GZ2_116
TTTTTGGTGCATGAGCAGGTATAGTTGGAACAGCCCTAAGTCTTCTAATTCGAGCTGAGC
TTGGACAACCTGGATCACTTTTAGGGGATGATCAGATTTATAATGTAATCGTAACC
>GZ2_117
GCCCTAAGTCTTCTAATTCGAGCTGAGCTTGGACAACCTGGATCACTTTTAGGGGATGAT
CAG
>GZ2_118
TTTTTGGTGCATGAGCAGGTATAGTTGGAACAGCCCTAAGTCTTCTAATTCGAGCTGAGC
TTGGACAACCTGGATCACTTTTAGGGGATGATCAGATTTATAATGTAATCGTAACC
>GZ2_119
TTTTTGGTGCATGAGCAGGTATAGTTGGAACAGCCCTAAGTCTTCTAATTCGAGCTGAGC
TTGGACAACCTGGATCACTTTTAGGGGATGATCAGATTTATAATGTAATCGTAACC
>GZ2_120
TTTTTGGTGCATGAGCAGGTATAGTTGGAACAGCCCTAAGTCTTCTAATTCGAGCTGAGC
TTGGACAACCTGGATCACTTTTAGGGGATGATCAGATTTATAATGTAATCGTAACC
>GZ2_121
TTTTTGGTGCATGAGCAGGTATAGTTGGGACAGCCCTAAGCCTCCTAATTCGAGCTGAAC
TTGGGCAACCTGGATCTCTTTTAGGAGATGATCAGATTTATAATGTAATTGTAACC
>GZ2_122
TTTTTGGTGCATGAGCAGGTATAGTTGGGACAGCCCTAAGCCTCCTAATTCGAGCTGAAC
TTGGGCAACCTGGATCTCTTTTAGGAGATGATCAGATTTATAATGTAATTGTAACC
>GZ2_123
TTTTTGGTGCATGAGCAGGTATAGTTGGGACAGCCCTAAGCCTCCTAATTCGAGCTGAAC
TTGGGCAACCTGGATCTCTTTTAGGAGATGATCAGATTTATAATGTAATTGTAACC
>GZ2_124
TTTTTGGTGCATGAGCAGGTATAGTTGGGACAGCCCTAAGCCTCCTAATTCGAGCTGAAC
TTGGGCAACCTGGATCTCTTTTAGGAGATGATCAGATTTATAATGTAATTGTAACC
>GZ2_125
TTTTTGGTGCATGAGCAGGTATAGTTGGGACAGCCCTAAGCCTCCTAATTCGAGCTGAAC
TTGGGCAACCTGGATCTCTTTTAGGAGATGATCAGATTTATAATGTAATTGTAACC
>GZ2_126
TTTTTGGTGCATGAGCAGGTATAGTTGGGACAGCCCTAAGCCTCCTAATTCGAGCTGAAC
TTGGGCAACCTGGATCTCTTTTAGGAGATGATCAGATTTATAATGTAATTGTAACC
>GZ2_127
TTTTTGGTGCATGAGCAGGTATAGTTGGGACAGCCCTAAGCCTCCTAATTCGAGCTGAAC
TTGGGCAACCTGGATCTCTTTTAGGAGATGATCAGATTTATAATGTAATTGTAACC
>GZ2_128
TTTTTGGTGCATGAGCAGGTATAGTTGGGACAGCCCTAAGCCTCCTAATTCGAGCTGAAC
TTGGGCAACCTGGATCTCTTTTAGGAGATGATCAGATTTATAATGTAATTGTAACC
>GZ2_129
TTTTTGGTGCATGAGCAGGTATAGTTGGGACAGCCCTAAGCCTCCTAATTCGAGCTGAAC
TTGGGCAACCTGGATCTCTTTTAGGAGATGATCAGATTTATAATGTAATTGTAACC
>GZ2_130
TTTTTGGTGCATGAGCAGGTATAGTTGGGACAGCCCTAAGCCTCCTAATTCGAGCTGAAC
TTGGGCAACCTGGATCTCTTTTAGGAGATGATCAGATTTATAATGTAATTGTAACC
>GZ2_131
TTTTTGGTGCATGAGCAGGTATAGTTGGGACAGCCCTAAGCCTCCTAATTCGAGCTGAAC
TTGGGCAACCTGGATCTCTTTTAGGAGATGATCAGATTTATAATGTAATTGTAACC
>GZ2_132
TTTTTGGTGCATGAGCAGGTATAGTTGGGACAGCCCTAAGCCTCCTAATTCGAGCTGAAC
TTGGGCAACCTGGATCTCTTTTAGGAGATGATCAGATTTATAATGTAATTGTAACC
>GZ2_133
TTTTTGGTGCATGAGCAGGTATAGTTGGGACAGCCCTAAGCCTCCTAATTCGAGCTGAAC
TTGGGCAACCTGGATCTCTTTTAGGAGATGATCAGATTTATAATGTAATTGTAACC
>GZ2_134
TTTTTGGTGCATGAGCAGGTATAGTTGGGACAGCCCTAAGCCTCCTAATTCGAGCTGAAC
TTGGGCAACCTGGATCTCTTTTAGGAGATGATCAGATTTATAATGTAATTGTAACC
>GZ2_135
TTTTTGGTGCATGAGCAGGTATAGTTGGGACAGCCCTAAGCCTCCTAATTCGAGCTGAAC
TTGGGCAACCTGGATCTCTTTTAGGAGATGATCAGATTTATAATGTAATTGTAACC
>GZ2_136
TTTTTGGTGCATGAGCAGGTATAGTTGGGACAGCCCTAAGCCTCCTAATTCGAGCTGAAC
TTGGGCAACCTGGATCTCTTTTAGGAGATGATCAGATTTATAATGTAATTGTAACC
>GZ2_137
TTTTTGGTGCATGAGCAGGTATAGTTGGGACAGCCCTAAGCCTCCTAATTCGAGCTGAAC
TTGGGCAACCTGGATCTCTTTTAGGAGATGATCAGATTTATAATGTAATTGTAACC
>GZ2_138
TTTTTGGTGCATGAGCAGGTATAGTTGGGACAGCCCTAAGCCTCCTAATTCGAGCTGAAC
TTGGGCAACCTGGATCTCTTTTAGGAGATGATCAGATTTATAATGTAATTGTAACC
>GZ2_139
TTTTTGGTGCATGAGCAGGTATAGTTGGGACAGCCCTAAGCCTCCTAATTCGAGCTGAAC
TTGGGCAACCTGGATCTCTTTTAGGAGATGATCAGATTTATAATGTAATTGTAACC
>GZ2_140
TTTTTGGTGCATGAGCAGGTATAGTTGGGACAGCCCTAAGCCTCCTAATTCGAGCTGAAC
TTGGGCAACCTGGATCTCTTTTAGGAGATGATCAGATTTATAATGTAATTGTAACC
>GZ2_141
TTTTTGGTGCATGAGCAGGAATAATTGGAACAGCCCTAAGTCTTTTAATTCGAGCTGAAC
TTGGACAACCAGGCTCTCTTTTAGGAGATGATCAGATTTATAATGTAATTGTAACT
>GZ2_142
ATAGTGGGAACAGCCCTAAGCCTTTTAATTCGCGCTGAGCTGGGTCAGCCTGGCTCCCTC
CTAGGCGACGATCAGATTTATAATGTTATTGTAACC
>GZ2_143
TTTTTGGTGCATGAGCAGGTATAGTTGGAACAGCCCTAAGTCTTCTAATTCGAGCTGAGC
TTGGACAACCTGGATCACTTTTAGGGGATGATCAGATTTATAATGTAATCGTAACC
>GZ2_144
TTTTTGGTGCATGAGCAGGAATAATTGGAACAGCCCTAAGTCTTCTAATTCGAGCTGAAC
TTGGACAACCAGGATCTCTTTTAGGAGATGATCAGATTTATAATGTAATTGTAACC
>GZ2_145
TTTTTGGTGCATGAGCAGGAATAATTGGAACAGCCCTAAGTCTTTTAATTCGAGCTGAAC
TTGGACAACCAGGCTCTCTTTTAGGAGATGATCAGATTTATAATGTAATTGTAACT
>GZ2_146
TTTTTGGTGCATGAGCAGGTATAGTTGGAACAGCCCTAAGTCTTCTAATTCGAGCTGAGC
TTGGACAACCTGGATCACTTTTAGGGGATGATCAGATTTATAATGTAATCGTAACC
>GZ2_147
TTTTTGGTGCATGAGCAGGTATAGTTGGAACAGCCCTAAGTCTTTTAATTCGAGCTGAAC
TTGGGCAACCAGGATCCCTTTTAGGAGATGATCAGATTTACAATGTAATTGTAACC
>GZ2_148
TTTTTGGTGCATGAGCAGGTATAGTTGGAACAGCCCTAAGTCTTCTAATTCGAGCTGAGC
TTGGACAACCTGGATCACTTTTAGGGGATGATCAGATTTATAATGTAATCGTAACC
>GZ2_149
TTTTTGGTGCATGAGCAGGTATAGTTGGAACAGCCCTAAGTCTTCTAATTCGAGCTGAGC
TTGGACAACCTGGATCACTTTTAGGGGATGATCAGATTTATAATGTAATCGTAACC
>GZ2_150
TTTTTGGTGCATGAGCAGGAATAATTGGAACAGCCCTAAGTCTTCTAATTCGAGCTGAAC
TTGGACAACCAGGATCTCTTTTAGGAGATGATCAGATTTATAATGTAATTGTAACC
>GZ2_151
TTTTTGGTGCATGAGCAGGTATAGTTGGAACAGCCCTAAGTCTTCTAATTCGAGCTGAGC
TTGGACAACCTGGATCACTTTTAGGGGATGATCAGATTTATAATGTAATCGTAACC
>GZ2_152
TGAGCAGGTATAGTTGGAACAGCCCTAAGTCTTCTAATTCTAGCTGAGCTTGGACAACCT
GGATCACTTTTAGGGGATGATCAGATTTATAATGTAATCGTAACC
>GZ2_153
ATAGTGGGAACAGCCCTAAGCCTTTTAATTCGCGCTGAGCTGGGTCAGCCTGGCTCCCTC
CTAGGCGACGATCAGATTTATAATGTTATTGTAACC
>GZ2_154
TTTTTGGTGCATGAGCAGGAATAATTGGAACAGCCCTAAGTCTTCTAATTCGAGCTGAAC
TTGGACAACCAGGATCTCTTTTAGGAGATGATCAGATTTATAATGTAATTGTAAC
>GZ2_155
TTTTTGGTGCATGAGCAGGAATAATTGGAACAGCCCTAAGTCTTCTAATTCGAGCTGAAC
TTGGACAACCAGGATCTCTTTTAGGAGATGATCAGATTTATAATGTAATTGTAAC
>GZ2_156
TTTTTGGTGCATGAGCAGGTATAGTTGGAACAGCCCTAAGTCTTCTAATTCGAGCTGAGC
TTGGACAACCTGGATCACTTTTAGGGGATGATCAGATTTATAATGTAATCGTAACC
>GZ2_157
TGAGCAGGTATAGTTGGAACAGCCCTAAGTCTTCTAATTCTAGCTGAGCTTGGACAACCT
GGATCACTTTTAGGGGATGATCAGATTTATAATGTAATCGTAACC
>GZ2_158
TGAGCAGGTATAGTTGGAACAGCCCTAAGTCTTCTAATTCTAGCTGAGCTTGGACAACCT
GGATCACTTTTAGGGGATGATCAGATTTATAATGTAATCGTAACC
>GZ2_159
TTTTTGGTGCATGAGCAGGAATAATTGGAACAGCCCTAAGTCTTTTAATTCGAGCTGAAC
TTGGACAACCAGGCTCTCTTTTAGGAGATGATCAGATTTATAATGTAATTGTAACT
>GZ2_160
CTGTTCTTCTTCTCCTTTCCCTTCCAGTTCTTGCAGCAGGGATTACAATATTACTTACGG
ACCGCAATCTTAATACCACATTTTTTGACCCTGCAGGGGGAGGAGACCCAATTCTCTATC
AACATTTATTCTGATTCTTCGG
>GZ2_168
GAACTTGGGCAACCTGGNTCNCTNTTAGGAGATGATCAGATTTATAATGTGATCGTAACC
>GZ2_181
TTTTTGGTGCATGAGCAGGTATAGTTGGGACAGCCCTAAGCCTCCTAATTCGAGCTGAAC
TTGGGCAACCTGGATCTCTTTTAGGAGATGATCAGATTTATAATGTAATTGTAACC
>GZ2_183
TTTTTGGTGCATGAGCAGGTATAGTTGGGACAGCCCTAAGCCTCCTAATTCGAGCTGAAC
TTGGGCAACCTGGATCTCTTTTAGGAGATGATCAGATTTATAATGTAATTGTAACC
>GZ2_184
TAGTGGGAACAGCCCTCAGCCTTCTAATTCGAGCCGAGTTAGGCCAGCCCGGATCACTCC
TAGGGGATGATCAGGTCTATAATGTTATCGTAACC
>GZ2_185
TTTTTGGTGCATGAGCAGGTATAGTTGGGACAGCCCTAAGCCTCCTAATTCGAGCTGAAC
TTGGGCAACCTGGATCTCTTTTAGGAGATGATCAGATTTATAATGTAATTGTAACC
>GZ2_186
TTTTTGGTGCATGAGCAGGAATAATTGGAACAGCCCTAAGTCTTTTAATTCGAGCTGAAC
TTGGACAACCAGGCTCTCTTTTAGGAGATGATCAGATTTATAATGTAATTGTAACT
>GZ2_187
TTTTTGGTGCATGAGCAGGTATAGTTGGAACAGCCCTAAGTCTTCTAATTCGAGCTGAGC
TTGGACAACCTGGATCACTTTTAGGGGATGATCAGATTTATAATGTAATCGTAACC
>GZ2_189
TAGTGGGAACAGCCCTCAGCCTTCTAATTCGAGCCGAGTTAGGCC
>GZ2_190
TTTTTGGTGCATGAGCAGGTATAGTTGGGACAGCCCTAAGCCTCCTAATTCGAGCTGAAC
TTGGGCAACCTGGATCTCTTTTAGGAGATGATCAGATTTATAATGTAATTGTAACC
>GZ2_191
TGAGCAGGTATAGTTGGAACAGCCCTAAGTCTTCTAATTCTAGCTGAGCTTGGACAACCT
GGATCACTTTTAGGGGATGATCAGATTTATAATGTAATCGTAACC
>GZ2_192
TTTTTGGTGCATGAGCAGGTATAGTTGGAACAGCCCTAAGTCTTCTAATTCGAGCTGAGC
TTGGACAACCTGGATCACTTTTAGGGGATGATCAGATTTATAATGTAATCGTAACC
>GZ2_193
TGAGCAGGTATAGTTGGAACAGCCCTAAGTCTTCTAATTCTAGCTGAGCTTGGACAACCT
GGATCACTTTTAGGGGATGATCAGATTTATAATGTAATCGTAACC
>GZ2_194
TTTTTGGTGCATGAGCAGGTATAGTTGGAACAGCCCTAAGTCTTCTAATTCGAGCTGAGC
TTGGACAACCTGGATCACTTTTAGGGGATGATCAGATTTATAATGTAATCGTAACC
>GZ2_195
TGAGCAGGTATAGTTGGAACAGCCCTAAGTCTCCTGATTCGAGCCGAACTTGGGCAACCT
GGATCTCTCTTAGGAGATGATCAGATTTATAATGTGATCGTAACT
>GZ2_196
TGAGCAGGTATAGTTGGAACAGCCCTAAGTCTTCTAATTCTAGCTGAGCTTGGACAACCT
GGATCACTTTTAGGGGATGATCAGATTTATAATGTAATCGTAACC
>GZ2_197
TTTTTGGTGCATGAGCAGGTATAGTTGGAACAGCCCTAAGTCTTCTAATTCGAGCTGAGC
TTGGACAACCTGGATCACTTTTAGGGGATGATCAGATTTATAATGTAATCGTAACC
>GZ2_198
TGAGCAGGTATAGTTGGAACAGCCCTAAGTCTTCTAATTCTAGCTGAGCTTGGACAACCT
GGATCACTTTTAGGGGATGATCAGATTTATAATGTAATCGTAACC
>GZ2_199
TTTTTGGTGCATGAGCAGGTATAGTTGGAACAGCCCTAAGTCTTCTAATTCGAGCTGAGC
TTGGACAACCTGGATCACTTTTAGGGGATGATCAGATTTATAATGTAATCGTAACC
>GZ2_200
TGAGCAGGTATAGTTGGAACAGCCCTAAGTCTTCTAATTCTAGCTGAGCTTGGACAACCT
GGATCACTTTTAGGGGATGATCAGATTTATAATGTAATCGTAACC
>GZ3_001
TTTTTGGTGCATGAGCAGGAATAATTGGAACAGCCCTAAGTCTTCTAATTCGAGCTGAAC
TTGGACAACCAGGATCTCTTTTAGGAGATGATCAGATTTATAATGTAATTGTAACC
>GZ3_002
TTTTTGGTGCATGAGCAGGTATAGTTGGAACAGCCCTAAGTCTTTTAATTCGAGCTGAAC
TTGGGCAACCAGGATCCCTTTTAGGAGATGATCAGATTTACAATGTAATTGTAACC
>GZ3_003
TTTTTGGTGCATGAGCAGGTATAGTCGGAACAGCCCTAAGTCTCCTAATTCGAGCTGAAC
TTGGGCAACCTGGATCACTTTTAGGGGATGATCAGATTTATAATGTAATCGTAACC
>GZ3_004
TTTTTGGTGCATGAGCAGGAATAATTGGAACAGCCCTAAGTCTTCTAATTCGAGCTGAAC
TTGGACAACCAGGATCTCTTTTAGGAGATGATCAGATTTATAATGTAATTGTAACC
>GZ3_005
TTTTTGGTGCATGAGCAGGAATAATTGGAACAGCCCTAAGTCTTCTAATTCGAGCTGAAC
TTGGACAACCAGGATCTCTTTTAGGAGATGATCAGATTTATAATGTAATTGTAACC
>GZ3_006
TTTTTGGTGCATGAGCAGGAATAATTGGAACAGCCCTAAGTCTTCTAATTCGAGCTGAAC
TTGGACAACCAGGATCTCTTTTAGGAGATGATCAGATTTATAATGTAATTGTAACC
>GZ3_007
TTTTTGGTGCATGAGCAGGAATAATTGGAACAGCCCTAAGTCTTCTAATTCGAGCTGAAC
TTGGACAACCAGGATCTCTTTTAGGAGATGATCAGATTTATAATGTAATTGTAACC
>GZ3_008
TTTTTGGTGCATGAGCAGGTATAGTTGGGACAGCCCTAAGTCTCTTAATTCGAGCTGAAC
TTGGACAACCAGGATCTCTTCTAGGAGATGACCAGATTTATAATGTAATTGTAACC
>GZ3_009
CTATTCTTCTTCTCCTCTCACTTCCAGTTCTTGCAGCAGGAATTACAATATTACTTACAG
ATCGTAACCTTAATACTACATTCTTTGACCCTGCAGGTGGAGGAGACCCAATCCTTTATC
AA
>GZ3_010
CTATTCTTCTTCTCCTCTCACTTCCAGTTCTTGCAGCAGGAATTACAATATTACTTACAG
ATCGTAACCTTAATACTACATTCTTTGACCCTGCAGGTGGAGGAGACCCAATCCTTTATC
AA
>GZ3_011
TTTTTGGTGCATGAGCAGGAATAATTGGAACAGCCCTAAGTCTTCTAATTCGAGCTGAAC
TTGGACAACCAGGATCTCTTTTAGGAGATGATCAGATTTATAATGTAATTGTAAC
>GZ3_012
TTTTTGGTGCATGAGCAGGAATAATTGGAACAGCCCTAAGTCTTCTAATTCGAGCTGAAC
TTGGACAACCAGGATCTCTTTTAGGAGATGATCAGATTTATAATGTAATTGTAAC
>GZ3_013
TTTTTGGTGCATGAGCAGGTATAGTTGGAACAGCCCTAAGTCTTTTAATTCGAGCTGAAC
TTGGGCAACCAGGATCCCTTTTAGGAGATGATCAGATTTACAATGTAATTGTAACC
>GZ3_014
GGTACAGCCCTAAGTCTCCTAATTCGAGCTGAACTTGGACAACCTGGATCACTTTTAGGA
GATGATCAGATCTACAATGTAATCGTAACC
>GZ3_015
TTTTTGGTGCATGAGCAGGAATAATTGGAACAGCCCTAAGTCTTCTAATTCGAGCTGAAC
TTGGACAACCAGGATCTCTTTTAGGAGATGATCAGATTTATAATGTAATTGTAACC
>GZ3_016
CTATTCTTCTTCTCCTCTCACTTCCAGTCCTTGCAGCAGGAATTACAATATTACTTACTG
ATCGTAACCTCAATACTACATTCTTTGATCCTGCAGGTGGAGGAGACCCAATCCTTTATC
AACACTTATTCTGATTCTT
>GZ3_017
TTTTTGGTGCATGAGCAGGTATAGTCGGAACAGCCCTAAGTCTCCTAATTCGAGCTGAAC
TTGGGCAACCTGGATCACTTTTAGGGGATGATCAGATTTATAATGTAATCGTAACC
>GZ3_018
TGAGCAGGTATAGTTGGAACAGCCCTAAGTCTTCTAATTCTAGCTGAGCTTGGACAACCT
GGATCACTTTTAGGGGATGATCAGATTTATAATGTAATCGTAACC
>GZ3_019
TTTTTGGTGCATGAGCAGGAATAATTGGAACAGCCCTAAGTCTTTTAATTCGAGCTGAAC
TTGGACAACCAGGCTCTCTTTTAGGAGATGATCAGATTTATAATGTAATTGTAACT
>GZ3_020
TGAGCAGGTATAGTTGGAACAGCCCTAAGTCTTCTAATTCTAGCTGAGCTTGGACAACCT
GGATCACTTTTAGGGGATGATCAGATTTATAATGTAATCGTAACC
>GZ3_021
TTTTTGGTGCATGAGCAGGTATAGTTGGAACAGCCCTAAGTCTTCTAATTCGAGCTGAGC
TTGGACAACCTGGATCACTTTTAGGGGATGATCAGATTTATAATGTAATCGTAACC
>GZ3_022
TTTTTGGTGCATGAGCAGGTATAGTTGGAACAGCCCTAAGTCTTCTAATTCGAGCTGAGC
TTGGACAACCTGGATCACTTTTAGGGGATGATCAGATTTATAATGTAATCGTAACC
>GZ3_023
TTTTTGGTGCATGAGCAGGTATAGTTGGAACAGCCCTAAGTCTTCTAATTCGAGCTGAGC
TTGGACAACCTGGATCACTTTTAGGGGATGATCAGATTTATAATGTAATCGTAACC
>GZ3_024
TTTTTGGTGCATGAGCAGGTATAGTTGGAACAGCCCTAAGTCTTCTAATTCGAGCTGAGC
TTGGACAACCTGGATCACTTTTAGGGGATGATCAGATTTATAATGTAATCGTAACC
>GZ3_025
TTTTTGGTGCATGAGCAGGTATAGTTGGAACAGCCCTAAGTCTTCTAATTCGAGCTGAGC
TTGGACAACCTGGATCACTTTTAGGGGATGATCAGATTTATAATGTAATCGTAACC
>GZ3_026
TTTTTGGTGCATGAGCAGGTATAGTTGGAACAGCCCTAAGTCTTCTAATTCGAGCTGAGC
TTGGACAACCTGGATCACTTTTAGGGGATGATCAGATTTATAATGTAATCGTAACC
>GZ3_027
TTTTTGGTGCATGAGCAGGTATAGTTGGAACAGCCCTAAGTCTTCTAATTCGAGCTGAGC
TTGGACAACCTGGATCACTTTTAGGGGATGATCAGATTTATAATGTAATCGTAACC
>GZ3_028
TTTTTGGTGCATGAGCAGGTATAGTTGGAACAGCCCTAAGTCTTCTAATTCGAGCTGAGC
TTGGACAACCTGGATCACTTTTAGGGGATGATCAGATTTATAATGTAATCGTAACC
>GZ3_029
TTTTTGGTGCATGAGCAGGTATAGTTGGAACAGCCCTAAGTCTTCTAATTCGAGCTGAGC
TTGGACAACCTGGATCACTTTTAGGGGATGATCAGATTTATAATGTAATCGTAACC
>GZ3_030
TTTTTGGTGCATGAGCAGGTATAGTTGGAACAGCCCTAAGTCTTCTAATTCGAGCTGAGC
TTGGACAACCTGGATCACTTTTAGGGGATGATCAGATTTATAATGTAATCGTAACC
>GZ3_031
TTTTTGGTGCATGAGCAGGTATAGTTGGAACAGCCCTAAGTCTTCTAATTCGAGCTGAGC
TTGGACAACCTGGATCACTTTTAGGGGATGATCAGATTTATAATGTAATCGTAACC
>GZ3_032
TTTTTGGTGCATGAGCAGGTATAGTTGGAACAGCCCTAAGTCTTCTAATTCGAGCTGAGC
TTGGACAACCTGGATCACTTTTAGGGGATGATCAGATTTATAATGTAATCGTAACC
>GZ3_033
TTTTTGGTGCATGAGCAGGTATAGTTGGAACAGCCCTAAGTCTTCTAATTCGAGCTGAGC
TTGGACAACCTGGATCACTTTTAGGGGATGATCAGATTTATAATGTAATCGTAACC
>GZ3_034
TTTTTGGTGCATGAGCAGGTATAGTTGGAACAGCCCTAAGTCTTCTAATTCGAGCTGAGC
TTGGACAACCTGGATCACTTTTAGGGGATGATCAGATTTATAATGTAATCGTAACC
>GZ3_035
TTTTTGGTGCATGAGCAGGTATAGTTGGAACAGCCCTAAGTCTTCTAATTCGAGCTGAGC
TTGGACAACCTGGATCACTTTTAGGGGATGATCAGATTTATAATGTAATCGTAACC
>GZ3_036
TTTTTGGTGCATGAGCAGGTATAGTTGGAACAGCCCTAAGTCTTCTAATTCGAGCTGAGC
TTGGACAACCTGGATCACTTTTAGGGGATGATCAGATTTATAATGTAATCGTAACC
>GZ3_037
TTTTTGGTGCATGAGCAGGTATAGTTGGAACAGCCCTAAGTCTTCTAATTCGAGCTGAGC
TTGGACAACCTGGATCACTTTTAGGGGATGATCAGATTTATAATGTAATCGTAACC
>GZ3_038
TTTTTGGTGCATGAGCAGGTATAGTTGGAACAGCCCTAAGTCTTCTAATTCGAGCTGAGC
TTGGACAACCTGGATCACTTTTAGGGGATGATCAGATTTATAATGTAATCGTAACC
>GZ3_039
TTTTTGGTGCATGAGCAGGTATAGTTGGAACAGCCCTAAGTCTTCTAATTCGAGCTGAGC
TTGGACAACCTGGATCACTTTTAGGGGATGATCAGATTTATAATGTAATCGTAACC
>GZ3_040
TTTTTGGTGCATGAGCAGGTATAGTTGGAACAGCCCTAAGTCTTCTAATTCGAGCTGAGC
TTGGACAACCTGGATCACTTTTAGGGGATGATCAGATTTATAATGTAATCGTAACC
>GZ3_041
TTTTTGGTGCATGAGCAGGTATAGTTGGGACAGCCCTAAGCCTCCTAATTCGAGCTGAAC
TTGGGCAACCTGGATCTCTTTTAGGAGATGATCAGATTTATAATGTAATTGTAACC
>GZ3_042
TTTTTGGTGCATGAGCAGGTATAGTTGGGACAGCCCTAAGCCTCCTAATTCGAGCTGAAC
TTGGGCAACCTGGATCTCTTTTAGGAGATGATCAGATTTATAATGTAATTGTAACC
>GZ3_043
TTTTTGGTGCATGAGCAGGTATAGTTGGGACAGCCCTAAGCCTCCTAATTCGAGCTGAAC
TTGGGCAACCTGGATCTCTTTTAGGAGATGATCAGATTTATAATGTAATTGTAACC
>GZ3_044
TTTTTGGTGCATGAGCAGGTATAGTTGGGACAGCCCTAAGCCTCCTAATTCGAGCTGAAC
TTGGGCAACCTGGATCTCTTTTAGGAGATGATCAGATTTATAATGTAATTGTAACC
>GZ3_045
TTTTTGGTGCATGAGCAGGTATAGTTGGGACAGCCCTAAGCCTCCTAATTCGAGCTGAAC
TTGGGCAACCTGGATCTCTTTTAGGAGATGATCAGATTTATAATGTAATTGTAACC
>GZ3_046
TTTTTGGTGCATGAGCAGGTATAGTTGGGACAGCCCTAAGCCTCCTAATTCGAGCTGAAC
TTGGGCAACCTGGATCTCTTTTAGGAGATGATCAGATTTATAATGTAATTGTAACC
>GZ3_047
TTTTTGGTGCATGAGCAGGTATAGTTGGGACAGCCCTAAGCCTCCTAATTCGAGCTGAAC
TTGGGCAACCTGGATCTCTTTTAGGAGATGATCAGATTTATAATGTAATTGTAACC
>GZ3_048
TTTTTGGTGCATGAGCAGGTATAGTTGGGACAGCCCTAAGCCTCCTAATTCGAGCTGAAC
TTGGGCAACCTGGATCTCTTTTAGGAGATGATCAGATTTATAATGTAATTGTAACC
>GZ3_049
TTTTTGGTGCATGAGCAGGTATAGTTGGGACAGCCCTAAGCCTCCTAATTCGAGCTGAAC
TTGGGCAACCTGGATCTCTTTTAGGAGATGATCAGATTTATAATGTAATTGTAACC
>GZ3_050
TTTTTGGTGCATGAGCAGGTATAGTTGGGACAGCCCTAAGCCTCCTAATTCGAGCTGAAC
TTGGGCAACCTGGATCTCTTTTAGGAGATGATCAGATTTATAATGTAATTGTAACC
>GZ3_051
TTTTTGGTGCATGAGCAGGTATAGTTGGGACAGCCCTAAGCCTCCTAATTCGAGCTGAAC
TTGGGCAACCTGGATCTCTTTTAGGAGATGATCAGATTTATAATGTAATTGTAACC
>GZ3_052
TTTTTGGTGCATGAGCAGGTATAGTTGGGACAGCCCTAAGCCTCCTAATTCGAGCTGAAC
TTGGGCAACCTGGATCTCTTTTAGGAGATGATCAGATTTATAATGTAATTGTAACC
>GZ3_053
TTTTTGGTGCATGAGCAGGTATAGTTGGGACAGCCCTAAGCCTCCTAATTCGAGCTGAAC
TTGGGCAACCTGGATCTCTTTTAGGAGATGATCAGATTTATAATGTAATTGTAACC
>GZ3_054
TTTTTGGTGCATGAGCAGGTATAGTTGGGACAGCCCTAAGCCTCCTAATTCGAGCTGAAC
TTGGGCAACCTGGATCTCTTTTAGGAGATGATCAGATTTATAATGTAATTGTAACC
>GZ3_055
TTTTTGGTGCATGAGCAGGTATAGTTGGGACAGCCCTAAGCCTCCTAATTCGAGCTGAAC
TTGGGCAACCTGGATCTCTTTTAGGAGATGATCAGATTTATAATGTAATTGTAACC
>GZ3_056
TTTTTGGTGCATGAGCAGGTATAGTTGGGACAGCCCTAAGCCTCCTAATTCGAGCTGAAC
TTGGGCAACCTGGATCTCTTTTAGGAGATGATCAGATTTATAATGTAATTGTAACC
>GZ3_057
TTTTTGGTGCATGAGCAGGTATAGTTGGGACAGCCCTAAGCCTCCTAATTCGAGCTGAAC
TTGGGCAACCTGGATCTCTTTTAGGAGATGATCAGATTTATAATGTAATTGTAACC
>GZ3_058
TTTTTGGTGCATGAGCAGGTATAGTTGGGACAGCCCTAAGCCTCCTAATTCGAGCTGAAC
TTGGGCAACCTGGATCTCTTTTAGGAGATGATCAGATTTATAATGTAATTGTAACC
>GZ3_059
TTTTTGGTGCATGAGCAGGTATAGTTGGGACAGCCCTAAGCCTCCTAATTCGAGCTGAAC
TTGGGCAACCTGGATCTCTTTTAGGAGATGATCAGATTTATAATGTAATTGTAACC
>GZ3_060
TTTTTGGTGCATGAGCAGGTATAGTTGGGACAGCCCTAAGCCTCCTAATTCGAGCTGAAC
TTGGGCAACCTGGATCTCTTTTAGGAGATGATCAGATTTATAATGTAATTGTAACC
>GZ3_061
ACTATTCTTCTTCTCCTCTCACTCCCAGTCCTTGCAGCAGGGATTACAATATTACTTACA
GATCGTAACCTTAATACTACATTCTTTGATCCTGCAGGTGGAGGAGACCCAATCCTTTAT
CAACACTTATTCTGATTCTTCGG
>GZ3_062
ACTATTCTTCTTCTCCTCTCACTCCCAGTCCTTGCAGCAGGGATTACAATATTACTTACA
GATCGTAACCTTAATACTACATTCTTTGATCCTGCAGGTGGAGGAGACCCAATCCTTTAT
CAACACTTATTCTGATTCTTCGG
>GZ3_063
ACTATTCTTCTTCTCCTCTCACTCCCAGTCCTTGCAGCAGGGATTACAATATTACTTACA
GATCGTAACCTTAATACTACATTCTTTGATCCTGCAGGTGGAGGAGACCCAATCCTTTAT
CAACACTTATTCTGATTCTTCGG
>GZ3_064
ACTATTCTTCTTCTCCTCTCACTCCCAGTCCTTGCAGCAGGGATTACAATATTACTTACA
GATCGTAACCTTAATACTACATTCTTTGATCCTGCAGGTGGAGGAGACCCAATCCTTTAT
CAACACTTATTCTGATTCTTCGG
>GZ3_065
ACTATTCTTCTTCTCCTCTCACTCCCAGTCCTTGCAGCAGGGATTACAATATTACTTACA
GATCGTAACCTTAATACTACATTCTTTGATCCTGCAGGTGGAGGAGACCCAATCCTTTAT
CAACACTTATTCTGATTCTTCGG
>GZ3_066
ACTATTCTTCTTCTCCTCTCACTCCCAGTCCTTGCAGCAGGGATTACAATATTACTTACA
GATCGTAACCTTAATACTACATTCTTTGATCCTGCAGGTGGAGGAGACCCAATCCTTTAT
CAACACTTATTCTGATTCTTCGG
>GZ3_067
ACTATTCTTCTTCTCCTCTCACTCCCAGTCCTTGCAGCAGGGATTACAATATTACTTACA
GATCGTAACCTTAATACTACATTCTTTGATCCTGCAGGTGGAGGAGACCCAATCCTTTAT
CAACACTTATTCTGATTCTTCGG
>GZ3_068
ACTATTCTTCTTCTCCTCTCACTCCCAGTCCTTGCAGCAGGGATTACAATATTACTTACA
GATCGTAACCTTAATACTACATTCTTTGATCCTGCAGGTGGAGGAGACCCAATCCTTTAT
CAACACTTATTCTGATTCTTCGG
>GZ3_069
ACTATTCTTCTTCTCCTCTCACTCCCAGTCCTTGCAGCAGGGATTACAATATTACTTACA
GATCGTAACCTTAATACTACATTCTTTGATCCTGCAGGTGGAGGAGACCCAATCCTTTAT
CAACACTTATTCTGATTCTTCGG
>GZ3_070
TTTTTGGTGCATGAGCAGGTATAGTCGGAACAGCCCTAAGTCTCCTAATTCGAGCTGAAC
TTGGGCAACCTGGATCACTTTTAGGGGATGATCAGATTTATAATGTAATCGTAACC
>GZ3_071
CTATTCTTCTTCTCCTCTCACTTCCAGTCCTTGCAGCAGGAATTACAATATTACTTACTG
ATCGTAACCTCAATACTACATTCTTTGATCCTGCAGGTGGAGGAGACCCAATCCTTTATC
AACACTTATTCTGATTCTT
>GZ3_072
GGTACAGCCCTAAGTCTCCTAATTCGAGCTGAACTTGGACAACCTGGATCACTTTTAGGA
GATGATCAGATCTACAATGTAATCGTAACC
>GZ3_073
GGTACAGCCCTAAGTCTCCTAATTCGAGCTGAACTTGGACAACCTGGATCACTTTTAGGA
GATGATCAGATCTACAATGTAATCGTAACC
>GZ3_074
GGTACAGCCCTAAGTCTCCTAATTCGAGCTGAACTTGGACAACCTGGATCACTTTTAGGA
GATGATCAGATCTACAATGTAATCGTAACC
>GZ3_075
GGTACAGCCCTAAGTCTCCTAATTCGAGCTGAACTTGGACAACCTGGATCACTTTTAGGA
GATGATCAGATCTACAATGTAATCGTAACC
>GZ3_076
GGTACAGCCCTAAGTCTCCTAATTCGAGCTGAACTTGGACAACCTGGATCACTTTTAGGA
GATGATCAGATCTACAATGTAATCGTAACC
>GZ3_077
GGTACAGCCCTAAGTCTCCTAATTCGAGCTGAACTTGGACAACCTGGATCACTTTTAGGA
GATGATCAGATCTACAATGTAATCGTAACC
>GZ3_080
CTATTCTTCTTCTCCTCTCACTTCCAGTCCTTGCAGCAGGAATTACAATATTACTTACTG
ATCGTAACCTCAATACTACATTCTTTGATCCTGCAGGTGGAGGAGACCCAATCCTTTATC
AACACTTATTCTGATTCTT
>GZ3_081
TTTTTGGTGCATGAGCAGGTATAGTTGGGACAGCCCTAAGCCTCCTAATTCGAGCTGAAC
TTGGGCAACCTGGATCTCTTTTAGGAGATGATCAGATTTATAATGTAATTGTAACC
>GZ3_082
TTTTTGGTGCATGAGCAGGTATAGTTGGGACAGCCCTAAGCCTCCTAATTCGAGCTGAAC
TTGGGCAACCTGGATCTCTTTTAGGAGATGATCAGATTTATAATGTAATTGTAACC
>GZ3_083
TTTTTGGTGCATGAGCAGGTATAGTTGGGACAGCCCTAAGCCTCCTAATTCGAGCTGAAC
TTGGGCAACCTGGATCTCTTTTAGGAGATGATCAGATTTATAATGTAATTGTAACC
>GZ3_084
TTTTTGGTGCATGAGCAGGTATAGTTGGGACAGCCCTAAGCCTCCTAATTCGAGCTGAAC
TTGGGCAACCTGGATCTCTTTTAGGAGATGATCAGATTTATAATGTAATTGTAACC
>GZ3_085
TTTTTGGTGCATGAGCAGGTATAGTTGGGACAGCCCTAAGCCTCCTAATTCGAGCTGAAC
TTGGGCAACCTGGATCTCTTTTAGGAGATGATCAGATTTATAATGTAATTGTAACC
>GZ3_086
TTTTTGGTGCATGAGCAGGTATAGTTGGGACAGCCCTAAGCCTCCTAATTCGAGCTGAAC
TTGGGCAACCTGGATCTCTTTTAGGAGATGATCAGATTTATAATGTAATTGTAACC
>GZ3_087
TTTTTGGTGCATGAGCAGGTATAGTTGGGACAGCCCTAAGCCTCCTAATTCGAGCTGAAC
TTGGGCAACCTGGATCTCTTTTAGGAGATGATCAGATTTATAATGTAATTGTAACC
>GZ3_088
TTTTTGGTGCATGAGCAGGTATAGTTGGGACAGCCCTAAGCCTCCTAATTCGAGCTGAAC
TTGGGCAACCTGGATCTCTTTTAGGAGATGATCAGATTTATAATGTAATTGTAACC
>GZ3_089
TTTTTGGTGCATGAGCAGGTATAGTTGGGACAGCCCTAAGCCTCCTAATTCGAGCTGAAC
TTGGGCAACCTGGATCTCTTTTAGGAGATGATCAGATTTATAATGTAATTGTAACC
>GZ3_090
TTTTTGGTGCATGAGCAGGTATAGTTGGGACAGCCCTAAGCCTCCTAATTCGAGCTGAAC
TTGGGCAACCTGGATCTCTTTTAGGAGATGATCAGATTTATAATGTAATTGTAACC
>GZ3_091
TTTTTGGTGCATGAGCAGGTATAGTTGGGACAGCCCTAAGCCTCCTAATTCGAGCTGAAC
TTGGGCAACCTGGATCTCTTTTAGGAGATGATCAGATTTATAATGTAATTGTAACC
>GZ3_092
TTTTTGGTGCATGAGCAGGTATAGTTGGGACAGCCCTAAGCCTCCTAATTCGAGCTGAAC
TTGGGCAACCTGGATCTCTTTTAGGAGATGATCAGATTTATAATGTAATTGTAACC
>GZ3_093
TTTTTGGTGCATGAGCAGGTATAGTTGGGACAGCCCTAAGCCTCCTAATTCGAGCTGAAC
TTGGGCAACCTGGATCTCTTTTAGGAGATGATCAGATTTATAATGTAATTGTAACC
>GZ3_094
TTTTTGGTGCATGAGCAGGTATAGTTGGGACAGCCCTAAGCCTCCTAATTCGAGCTGAAC
TTGGGCAACCTGGATCTCTTTTAGGAGATGATCAGATTTATAATGTAATTGTAACC
>GZ3_095
TTTTTGGTGCATGAGCAGGTATAGTTGGGACAGCCCTAAGCCTCCTAATTCGAGCTGAAC
TTGGGCAACCTGGATCTCTTTTAGGAGATGATCAGATTTATAATGTAATTGTAACC
>GZ3_096
TTTTTGGTGCATGAGCAGGTATAGTTGGGACAGCCCTAAGCCTCCTAATTCGAGCTGAAC
TTGGGCAACCTGGATCTCTTTTAGGAGATGATCAGATTTATAATGTAATTGTAACC
>GZ3_097
TTTTTGGTGCATGAGCAGGTATAGTTGGGACAGCCCTAAGCCTCCTAATTCGAGCTGAAC
TTGGGCAACCTGGATCTCTTTTAGGAGATGATCAGATTTATAATGTAATTGTAACC
>GZ3_098
TTTTTGGTGCATGAGCAGGTATAGTTGGGACAGCCCTAAGCCTCCTAATTCGAGCTGAAC
TTGGGCAACCTGGATCTCTTTTAGGAGATGATCAGATTTATAATGTAATTGTAACC
>GZ3_099
TTTTTGGTGCATGAGCAGGTATAGTTGGGACAGCCCTAAGCCTCCTAATTCGAGCTGAAC
TTGGGCAACCTGGATCTCTTTTAGGAGATGATCAGATTTATAATGTAATTGTAACC
>GZ3_100
TTTTTGGTGCATGAGCAGGTATAGTTGGGACAGCCCTAAGCCTCCTAATTCGAGCTGAAC
TTGGGCAACCTGGATCTCTTTTAGGAGATGATCAGATTTATAATGTAATTGTAACC
>GZ3_101
TTTTTGGTGCATGAGCAGGTATAGTTGGGACAGCCCTAAGTCTCTTAATTCGAGCTGAAC
TTGGACAACCAGGATCTCTTCTAGGAGATGACCAGATTTATAATGTAATTGTAACC
>GZ3_102
TTTTTGGTGCATGAGCAGGTATAGTTGGGACAGCCCTAAGTCTCTTAATTCGAGCTGAAC
TTGGACAACCAGGATCTCTTCTAGGAGATGACCAGATTTATAATGTAATTGTAACC
>GZ3_103
TTTTTGGTGCATGAGCAGGTATAGTTGGGACAGCCCTAAGTCTCTTAATTCGAGCTGAAC
TTGGACAACCAGGATCTCTTCTAGGAGATGACCAGATTTATAATGTAATTGTAACC
>GZ3_104
TTTTTGGTGCATGAGCAGGTATAGTTGGGACAGCCCTAAGTCTCTTAATTCGAGCTGAAC
TTGGACAACCAGGATCTCTTCTAGGAGATGACCAGATTTATAATGTAATTGTAACC
>GZ3_105
TTTTTGGTGCATGAGCAGGTATAGTTGGGACAGCCCTAAGTCTCTTAATTCGAGCTGAAC
TTGGACAACCAGGATCTCTTCTAGGAGATGACCAGATTTATAATGTAATTGTAACC
>GZ3_106
TTTTTGGTGCATGAGCAGGTATAGTTGGGACAGCCCTAAGTCTCTTAATTCGAGCTGAAC
TTGGACAACCAGGATCTCTTCTAGGAGATGACCAGATTTATAATGTAATTGTAACC
>GZ3_107
TTTTTGGTGCATGAGCAGGTATAGTTGGGACAGCCCTAAGTCTCTTAATTCGAGCTGAAC
TTGGACAACCAGGATCTCTTCTAGGAGATGACCAGATTTATAATGTAATTGTAACC
>GZ3_108
TTTTTGGTGCATGAGCAGGTATAGTTGGGACAGCCCTAAGTCTCTTAATTCGAGCTGAAC
TTGGACAACCAGGATCTCTTCTAGGAGATGACCAGATTTATAATGTAATTGTAACC
>GZ3_109
TTTTTGGTGCATGAGCAGGTATAGTTGGGACAGCCCTAAGTCTCTTAATTCGAGCTGAAC
TTGGACAACCAGGATCTCTTCTAGGAGATGACCAGATTTATAATGTAATTGTAACC
>GZ3_110
TTTTTGGTGCATGAGCAGGTATAGTTGGGACAGCCCTAAGTCTCTTAATTCGAGCTGAAC
TTGGACAACCAGGATCTCTTCTAGGAGATGACCAGATTTATAATGTAATTGTAACC
>GZ3_111
TTTTTGGTGCATGAGCAGGTATAGTTGGGACAGCCCTAAGTCTCTTAATTCGAGCTGAAC
TTGGACAACCAGGATCTCTTCTAGGAGATGACCAGATTTATAATGTAATTGTAACC
>GZ3_112
TTTTTGGTGCATGAGCAGGTATAGTTGGGACAGCCCTAAGTCTCTTAATTCGAGCTGAAC
TTGGACAACCAGGATCTCTTCTAGGAGATGACCAGATTTATAATGTAATTGTAACC
>GZ3_113
TTTTTGGTGCATGAGCAGGTATAGTTGGGACAGCCCTAAGTCTCTTAATTCGAGCTGAAC
TTGGACAACCAGGATCTCTTCTAGGAGATGACCAGATTTATAATGTAATTGTAACC
>GZ3_114
TTTTTGGTGCATGAGCAGGTATAGTTGGGACAGCCCTAAGTCTCTTAATTCGAGCTGAAC
TTGGACAACCAGGATCTCTTCTAGGAGATGACCAGATTTATAATGTAATTGTAACC
>GZ3_115
TTTTTGGTGCATGAGCAGGTATAGTTGGGACAGCCCTAAGTCTCTTAATTCGAGCTGAAC
TTGGACAACCAGGATCTCTTCTAGGAGATGACCAGATTTATAATGTAATTGTAACC
>GZ3_116
TTTTTGGTGCATGAGCAGGTATAGTTGGGACAGCCCTAAGTCTCTTAATTCGAGCTGAAC
TTGGACAACCAGGATCTCTTCTAGGAGATGACCAGATTTATAATGTAATTGTAACC
>GZ3_117
TTTTTGGTGCATGAGCAGGTATAGTTGGGACAGCCCTAAGTCTCTTAATTCGAGCTGAAC
TTGGACAACCAGGATCTCTTCTAGGAGATGACCAGATTTATAATGTAATTGTAACC
>GZ3_118
TTTTTGGTGCATGAGCAGGAATAATTGGAACAGCCCTAAGTCTTCTAATTCGAGCTGAAC
TTGGACAACCAGGATCTCTTTTAGGAGATGATCAGATTTATAATGTAATTGTAACC
>GZ3_119
TTTTTGGTGCATGAGCAGGTATAGTTGGGACAGCCCTAAGTCTCTTAATTCGAGCTGAAC
TTGGACAACCAGGATCTCTTCTAGGAGATGACCAGATTTATAATGTAATTGTAACC
>GZ3_120
TTTTTGGTGCATGAGCAGGTATAGTTGGGACAGCCCTAAGTCTCTTAATTCGAGCTGAAC
TTGGACAACCAGGATCTCTTCTAGGAGATGACCAGATTTATAATGTAATTGTAACC
>GZ3_121
TCCTCCTTCTATTATCCCTCCCAGTACTTGCAGCCGGCATTACAATACTACTTACTGATC
GAAACCTAAACACAACATTCTTTGATCCAGCAGGCGGAGGGGATCCAATTCTTTATCAAC
ATTTATTCTGATTCTTCGG
>GZ3_122
TCCTCCTTCTATTATCCCTCCCAGTACTTGCAGCCGGCATTACAATACTACTTACTGATC
GAAACCTAAACACAACATTCTTTGATCCAGCAGGCGGAGGGGATCCAATTCTTTATCAAC
ATTTATTCTGATTCTTCGG
>GZ3_123TCCTCCTTCTATT
ATCCCTCCCAGTACTTGCAGCCGGCATTACAATACTACTTACTGATCGAAACCTAAACAC
AACATTCTTTGATCCAGCAGGCGGAGGGGATCCAATTCTTTATCAACATTTATTCTGATT
CTTCGG
>GZ3_125
TTTTTGGTGCATGAGCAGGAATAATTGGAACAGCCCTAAGTCTTCTAATTCGAGCTGAAC
TTGGACAACCAGGATCTCTTTTAGGAGATGATCAGATTTATAATGTAATTGTAACC
>GZ3_126
TTTTTGGTGCATGAGCAGGAATAATTGGAACAGCCCTAAGTCTTCTAATTCGAGCTGAAC
TTGGACAACCAGGATCTCTTTTAGGAGATGATCAGATTTATAATGTAATTGTAACC
>GZ3_127
TGAGCAGGTATAGTTGGAACAGCCCTAAGTCTTCTAATTCTAGCTGAGCTTGGACAACCT
GGATCACTTTTAGGGGATGATCAGATTTATAATGTAATCGTAACC
>GZ3_128
TTTTTGGTGCATGAGCAGGAATAATTGGAACAGCCCTAAGTCTTTTAATTCGAGCTGAAC
TTGGACAACCAGGCTCTCTTTTAGGAGATGATCAGATTTATAATGTAATTGTAACT
>GZ3_129
TTTTTGGTGCATGAGCAGGTATAGTTGGGACAGCCCTAAGTCTCTTAATTCGAGCTGAAC
TTGGACAACCAGGATCTCTTCTAGGAGATGACCAGATTTATAATGTAATTGTAACC
>GZ3_131
TGAGCAGGTATAGTTGGAACAGCCCTAAGTCTTCTAATTCTAGCTGAGCTTGGACAACCT
GGATCACTTTTAGGGGATGATCAGATTTATAATGTAATCGTAACC
>GZ3_132
>GZ3_133
TTTTTGGTGCATGAGCAGGTATAGTCGGAACAGCCCTAAGTCTCCTAATTCGAGCTGAAC
TTGGGCAACCTGGATCACTTTTAGGGGATGATCAGATTTATAATGTAATCGTAACC
>GZ3_134
TTTTTGGTGCATGAGCAGGAATAATTGGAACAGCCCTAAGTCTTCTAATTCGAGCTGAAC
TTGGACAACCAGGATCTCTTTTAGGAGATGATCAGATTTATAATGTAATTGT
>GZ3_135
TCCTCCTTCTATTATCCCTCCCAGTACTTGCAGCCGGCATTACAATACTACTTACTGATC
GAAACCTAAACACAACATTCTTTGATCCAGCAGGCGGAGGGGATCCAATTCTTTATCAAC
ATTTATTCTGATTCTTCGG
>GZ3_137
TTTTTGGTGCATGAGCAGGTATAGTTGGGACAGCCCTAAGTCTCTTAATTCGAGCTGAAC
TTGGACAACCAGGATCTCTTCTAGGAGATGACCAGATTTATAATGTAATTGTAACC
>GZ3_138TTTTTGGTGCATGAGCAGGAATAATTGGAACAGCCCTAAGTCTTCTAATTCGAGCTGAAC
TTGGACAACCAGGATCTCTTTTAGGAGATGATCAGATTTATAATGTAATTGTAAC
>GZ3_139
TTTTTGGTGCATGAGCAGGAATAATTGGAACAGCCCTAAGTCTTCTAATTCGAGCTGAAC
TTGGACAACCAGGATCTCTTTTAGGAGATGATCAGATTTATAATGTAATTGTAAC
>GZ3_140
GGTGCATGAGCAGGAATAATTGGAACAGCCCTAAGTCTTTTAATTCGAGCTGAACTTGGA
NNNNNNNNTCTCTTTTAGGAGATGATCAGATTTATAATGTAAT
>GZ3_142
TTTTTGGTGCATGAGCAGGTATAGTTGGGACAGCCCTAAGTCTCTTAATTCGAGCTGAAC
TTGGACAACCAGGATCTCTTCTAGGAGATGACCAGATTTATAATGTAATTGTAACC
>GZ3_145
TTCTTCTCCTACTTTCCCTACCTGTCCTAGCTGCAGGTATCACCATACTACTAACTGATC
GTAATCTCAATACAACATTCTTTGATCCAGCTGGAGGAGGAGATCCTATTTTATACCAAC
ACTTATTCTGATTCTTCGG
>GZ3_146
TTTTTGGTGCATGAGCAGGTATAGTTGGGACAGCCCTAAGTCTCTTAATTCGAGCTGAAC
TTGGACAACCAGGATCTCTTCTAGGAGATGACCAGATTTATAATGTAATTGTAACC
>GZ3_147
TTTTTGGTGCATGAGCAGGTATAGTTGGAACAGCCCTAAGTCTTCTAATTCGAGCTGAGC
TTGGACAACCTGGATCACTTTTAGGGGATGATCAGATTTATAATGTAATCGTAACC
>GZ3_148
TTTTTGGTGCATGAGCAGGTATAGTTGGGACAGCCCTAAGCCTCCTAATTCGAGCTGAAC
TTGGGCAACCTGGATCTCTTTTAGGAGATGATCAGATTTATAATGTAATTGTAACC
>GZ3_149
TTTTTGGTGCATGAGCAGGTATAGTTGGGACAGCCCTAAGCCTCCTAATTCGAGCTGAAC
TTGGGCAACCTGGATCTCTTTTAGGAGATGATCAGATTTATAATGTAATTGTAACC
>GZ3_150
TTTTTGGTGCATGAGCAGGTATAGTTGGAACAGCCCTAAGTCTTCTAATTCGAGCTGAGC
TTGGACAACCTGGATCACTTTTAGGGGATGATCAGATTTATAATGTAATCGTAACC
>GZ3_151
TTTTTGGTGCATGAGCAGGTATAGTTGGGACAGCCCTAAGCCTCCTAATTCGAGCTGAAC
TTGGGCAACCTGGATCTCTTTTAGGAGATGATCAGATTTATAATGTAATTGTAACC
>GZ3_154
TTTTTGGTGCATGAGCAGGTATAGTTGGGACAGCCCTAAGCCTCCTAATTCGAGCTGAAC
TTGGGCAACCTGGATCTCTTTTAGGAGATGATCAGATTTATAATGTAATTGTAACC
>GZ3_158
TTTTTGGTGCATGAGCAGGTATAGTTGGGACAGCCCTAAGCCTCCTAATTCGAGCTGAAC
TTGGGCAACCTGGATCTCTTTTAGGAGATGATCAGATTTATAATGTAATTGTAACC
>GZ3_159
TTTTTGGTGCATGAGCAGGTATAGTTGGGACAGCCCTAAGCCTCCTAATTCGAGCTGAAC
TTGGGCAACCTGGATCTCTTTTAGGAGATGATCAGATTTATAATGTAATTGTAACC
>GZ3_160
TTTTTGGTGCATGAGCAGGTATAGTTGGGACAGCCCTAAGCCTCCTAATTCGAGCTGAAC
TTGGGCAACCTGGATCTCTTTTAGGAGATGATCAGATTTATAATGTAATTGTAACC
>GZ3_162
GGTGCATGAGCAGGTATAGTTGGAACAGCCCTAAGTCTTCTAATTCGAGCTGAGCTTGGA
CAACCTGGATCACTTTTAGGGGATGATCAGATTTATAATGTAATCGTAACC
>GZ3_163
ACTATTTTACTTCTCCTCTCACTTCCAGTTCTTGCAGCAGGGATTACAATATTACTTACA
GATCGTAACCTTAATACTACATTCTTTGATCCCGCAGGAGGAGGAGATCCAATTCTTTAT
CAACACTTATTCTGATTCTTC
>GZ3_164
ACTATTTTACTTCTCCTCTCACTTCCAGTTCTTGCAGCAGGGATTACAATATTACTTACA
GATCGTAACCTTAATACTACATTCTTTGATCCCGCAGGAGGAGGAGATCCAATTCTTTAT
CAACACTTATTCTGATTCTTC
>GZ3_165
ACTATTTTACTTCTCCTCTCACTTCCAGTTCTTGCAGCAGGGATTACAATATTACTTACA
GATCGTAACCTTAATACTACATTCTTTGATCCCGCAGGAGGAGGAGATCCAATTCTTTAT
CAACACTTATTCTGATTCTTC
>GZ3_167
ACTATTTTACTTCTCCTCTCACTTCCAGTTCTTGCAGCAGGGATTACAATATTACTTACA
GATCGTAACCTTAATACTACATTCTTTGATCCCGCAGGAGGAGGAGATCCAATTCTTTAT
CAACACTTATTCTGATTCTTC
>GZ3_168
ACTATTTTACTTCTCCTCTCACTTCCAGTTCTTGCAGCAGGGATTACAATATTACTTACA
GATCGTAACCTTAATACTACATTCTTTGATCCCGCAGGAGGAGGAGATCCAATTCTTTAT
CAACACTTATTCTGATTCTTC
>GZ3_169
ACTATTTTACTTCTCCTCTCACTTCCAGTTCTTGCAGCAGGGATTACAATATTACTTACA
GATCGTAACCTTAATACTACATTCTTTGATCCCGCAGGAGGAGGAGATCCAATTCTTTAT
CAACACTTATTCTGATTCTTC
>GZ3_170
ACTATTTTACTTCTCCTCTCACTTCCAGTTCTTGCAGCAGGGATTACAATATTACTTACA
GATCGTAACCTTAATACTACATTCTTTGATCCCGCAGGAGGAGGAGATCCAATTCTTTAT
CAACACTTATTCTGATTCTTC
>GZ3_171
GTGCATGAGCAGGAATGGTAGGAACAGCCCTAAGCCTTTTAATTCGTGCCGAACTGGGTC
AGCCTGGTTCCCTCCTAGGGGATGATCAGATTTATAATGTTATTGTAACC
>GZ3_172
GGTGCATGAGCAGGTATAGTTGGGACAGCCCTAAGTCTCTTAATTCGAGCTGAACTTGGA
CAACCAGGATCTCTTCTAGGAGATGACCAGATTTATAATGTAATTGTAACC
>GZ3_174
TGAGCAGGTATAGTTGGAACAGCCCTAAGTCTTCTAATTCTAGCTGAGCTTGGACAACCT
GGATCACTTTTAGGGGATGATCAGATTTATAATGTAATCGTAACC
>GZ3_175
TTTTTGGTGCATGAGCAGGAATAGTTGGAACAGCTTTAAGCCTTCTAATTCGAGCCGAAC
TGGGACAGCCAGGATCTCTTTTAGGAGATGACCAGATTTATAATGTGATCGTAACC
>GZ3_177
CATGAGCAGGTATAGTTGGGACAGCCCTAAGTCTCTTAATTCGAGCTGAACTTGGACAAC
CAGGATCTCTTCTAGGAGATGACCAGATTTATAATGTAATTGTAACC
>GZ3_178
TGGTGCATGAGCAGGAATGGTAGGAACAGCCCTAAGCCTTTTAATTCGTGCCGAACTGGG
TCAGCCTGGTTCCCTCCTAGGGGATGATCAGATTTATAATGTTATTGTAACC
>GZ3_180
TTTTTGGTGCATGAGCAGGAATAATTGGAACAGCCCTAAGTCTTCTAATTCGAGCTGAAC
TTGGACAACCAGGATCTCTTTTAGGAGATGATCAGATTTATAATGTAATTGTAAC
>GZ3_181
TTCTTCTCCTACTTTCCCTACCTGTCCTAGCTGCAGGTATCACCATACTACTAACTGATC
GTAATCTCAATACAACATTCTTTGATCCAGCTGGAGGAGGAGATCCTATTTTATACCAAC
ACTTATTCTGATTCTTCGG
>GZ3_182
TTCTTCTCCTACTTTCCCTACCTGTCCTAGCTGCAGGTATCACCATACTACTAACTGATC
GTAATCTCAATACAACATTCTTTGATCCAGCTGGAGGAGGAGATCCTATTTTATACCAAC
ACTTATTCTGATTCTTCGG
>GZ3_183
TTCTTCTCCTACTTTCCCTACCTGTCCTAGCTGCAGGTATCACCATACTACTAACTGATC
GTAATCTCAATACAACATTCTTTGATCCAGCTGGAGGAGGAGATCCTATTTTATACCAAC
ACTTATTCTGATTCTTCGG
>GZ3_184
TTCTTCTCCTACTTTCCCTACCTGTCCTAGCTGCAGGTATCACCATACTACTAACTGATC
GTAATCTCAATACAACATTCTTTGATCCAGCTGGAGGAGGAGATCCTATTTTATACCAAC
ACTTATTCTGATTCTTCGG
>GZ3_185
TTCTTCTCCTACTTTCCCTACCTGTCCTAGCTGCAGGTATCACCATACTACTAACTGATC
GTAATCTCAATACAACATTCTTTGATCCAGCTGGAGGAGGAGATCCTATTTTATACCAAC
ACTTATTCTGATTCTTCGG
>GZ3_186
TTCTTCTCCTACTTTCCCTACCTGTCCTAGCTGCAGGTATCACCATACTACTAACTGATC
GTAATCTCAATACAACATTCTTTGATCCAGCTGGAGGAGGAGATCCTATTTTATACCAAC
ACTTATTCTGATTCTTCGG
>GZ3_187
TTCTTCTCCTACTTTCCCTACCTGTCCTAGCTGCAGGTATCACCATACTACTAACTGATC
GTAATCTCAATACAACATTCTTTGATCCAGCTGGAGGAGGAGATCCTATTTTATACCAAC
ACTTATTCTGATTCTTCGG
>GZ3_188
TTCTTCTCCTACTTTCCCTACCTGTCCTAGCTGCAGGTATCACCATACTACTAACTGATC
GTAATCTCAATACAACATTCTTTGATCCAGCTGGAGGAGGAGATCCTATTTTATACCAAC
ACTTATTCTGATTCTTCGG
>GZ3_189
TTCTTCTCCTACTTTCCCTACCTGTCCTAGCTGCAGGTATCACCATACTACTAACTGATC
GTAATCTCAATACAACATTCTTTGATCCAGCTGGAGGAGGAGATCCTATTTTATACCAAC
ACTTATTCTGATTCTTCGG
>GZ3_190
TTCTTCTCCTACTTTCCCTACCTGTCCTAGCTGCAGGTATCACCATACTACTAACTGATC
GTAATCTCAATACAACATTCTTTGATCCAGCTGGAGGAGGAGATCCTATTTTATACCAAC
ACTTATTCTGATTCTTCGG
>GZ3_192
GGTGCATGAGCAGGTATAGTTGGGACAGCCCTAAGCCTCCTAATTCGAGCTGAACTTGGG
CAACCTGGATCTCTTTTAGGAGATGATCAGATTTATAATGTAATTGTAACC
>GZ3_193
TGGTGCATGAGCAGGTATAGTTGGAACAGCCCTAAGTCTTCTAATTCGAGCTGAGCTTGG
ACAACCTGGATCACTTTTAGGGGATGATCAGATTTATAATGTAATCGTAACC
>GZ3_194
TGGTGCATGAGCAGGTATAGTTGGAACAGCCCTAAGTCTTCTAATTCGAGCTGAGCTTGG
ACAACCTGGATCACTTTTAGGGGATGATCAGATTTATAATGTAATCGTAACC
>GZ3_196
TTTTTGGTGCATGAGCAGGTATAGTTGGGACAGCCCTAAGTCTCTTAATTCGAGCTGAAC
TTGGACAACCAGGATCTCTTCTAGGAGATGACCAGATTTATAATGTAATTGTAACC
>GZ3_197
TTTTTGGTGCATGAGCAGGTATAGTTGGAACAGCCCTAAGTCTTCTAATTCGAGCTGAGC
TTGGACAACCTGGATCACTTTTAGGGGATGATCAGATTTATAATGTAATCGTAACC
>GZ3_198
TGAGCAGGTATAGTTGGAACAGCCCTAAGTCTTCTAATTCTAGCTGAGCTTGGACAACCT
GGATCACTTTTAGGGGATGATCAGATTTATAATGTAATCGTAACC
>GZ4_001
CTAAGCCTCCTAATTCGAGCTGAACTTGGGCAACCTGGATCTCTTTTAGGAGATGATCAG
ATTTATAATGTAATTGTAACC
>GZ4_002
GCCCTAAGTCTTCTAATTCGAGCTGAGCTTGGACAACCTGGATCACTTTTAGGGGATGAT
CAGATTTATAATGTAATCGTAACC
>GZ4_003
GCCCTAAGTCTTCTAATTCGAGCTGAGCTTGGACAACCTGGATCACTTTTAGGGGATGAT
CAGATTTATAATGTAATCGTAACC
>GZ4_004
GCCCTAAGTCTTCTAATTCGAGCTGAGCTTGGACAACCTGGATCACTTTTAGGGGATGAT
CAGATTTATAATGTAATCGTAACC
>GZ4_005
GCCCTAAGTCTTCTAATTCGAGCTGAGCTTGGACAACCTGGATCACTTTTAGGGGATGAT
CAGATTTATAATGTAATCGTAACC
>GZ4_006
GCCCTAAGTCTTCTAATTCGAGCTGAGCTTGGACAACCTGGATCACTTTTAGGGGATGAT
CAGATTTATAATGTAATCGTAACC
>GZ4_007
GCCCTAAGTCTTCTAATTCGAGCTGAGCTTGGACAACCTGGATCACTTTTAGGGGATGAT
CAGATTTATAATGTAATCGTAACC
>GZ4_008
CCTAATCTTTGGTGCATGAGCAGGTATAGTTGGAACAGCCCTAAGTCTCCTAATTCGGGC
TGAACTTGGACAACCTGGATCGCTTTTAGGAGATGATCAGATTTATAATGTAATCGTAAC
C
>GZ4_009
CCTAAGCCTCCTAATTCGAGCTGAACTTGGGCAACCTGGATCTCTTTTAGGAGATGATCA
GATTTATAATGTAATTGTAACC
>GZ4_010
CCTAAGCCTCCTAATTCGAGCTGAACTTGGGCAACCTGGATCTCTTTTAGGAGATGATCA
GATTTATAATGTAATTGTAACC
>GZ4_011
GGTGCATGAGCAGGTATAGTTGGGACAGCCCTAAGCCTCCTAATTCGAGCTGAACTTGGG
CAACCTGGATCTCTTTTAGGAGATGATCAGATTTATAATGTAATTGTAACC
>GZ4_012
GGTGCATGAGCAGGTATAGTTGGAACAGCCCTAAGTCTTCTAATTCGAGCTGAGCTTGGA
CAACCTGGATCTCTTTTAGGGGATGATCAGATTTATAATGTAATCGTAACC
>GZ4_013
GGTGCATGAGCAGGTATAGTTGGGACAGCCCTAAGCCTCCTAATTCGAGCTGAACTTGGG
CAACCTGGATCTCTTTTAGGAGATGATCAGATTTATAATGTAATTGTAACC
>GZ4_015
GGTGCATGAGCAGGTATAGTTGGGACAGCCCTAAGCCTCCTAATTCGAGCTGAACTTGGG
CAACCTGGATCTCTTTTAGGAGATGATCAGATTTATAATGTAATTGTAACC
>GZ4_016
TGAGCAGGTATAGTTGGAACAGCCCTAAGTCTTCTAATTCTAGCTGAGCTTGGACAACCT
GGATCACTTTTAGGGGATGATCAGATTTATAATGTAATCGTAACC
>GZ4_018
TAATTTTTGGTGCATGAGCAGGTATAGTTGGAACAGCCCTAAGTCTTCTAATTCGAGCTG
AGCTTGGACAACCTGGATCACTTTTAGGGGATGATCAGATTTATAATGTAATCGTAACC
>GZ4_019
TAATTTTTGGTGCATGAGCAGGTATAGTTGGAACAGCCCTAAGTCTTCTAATTCGAGCTG
AGCTTGGACAACCTGGATCACTTTTAGGGGATGATCAGATTTATAATGTAATCGTAACC
>GZ4_020
TAATTTTTGGTGCATGAGCAGGTATAGTTGGAACAGCCCTAAGTCTTCTAATTCGAGCTG
AGCTTGGACAACCTGGATCACTTTTAGGGGATGATCAGATTTATAATGTAATCGTAACC
>GZ4_021
TCTAANTCGANNTGAGCTTGGACAACCTGGATCACTTTTAGGGGATGATCAGATTTATAA
TGTAATCGTAACC
>GZ4_022
TTTTTGGTGCATGAGCAGGTATAGTTGGGACAGCCCTAAGCCTCCTAATTCGAGCTGAAC
TTGGGCAACCTGGATCTCTTTTAGGAGATGATCAGATTTATAATGTAATTGTAACC
>GZ4_023
TTTTTGGTGCATGAGCAGGTATAGTTGGGACAGCCCTAAGCCTCCTAATTCGAGCTGAAC
TTGGGCAACCTGGATCTCTTTTAGGAGATGATCAGATTTATAATGTAATTGTAACC
>GZ4_024
TTTTTGGTGCATGAGCAGGTATAGTTGGAACAGCCCTAAGTCTTCTAATTCGAGCTGAGC
TTGGACAACCTGGATCACTTTTAGGGGATGATCAGATTTATAATGTAATCGTAACC
>GZ4_025
TTTTTGGTGCATGAGCAGGTATAGTTGGGACAGCCCTAAGCCTCCTAATTCGAGCTGAAC
TTGGGCAACCTGGATCTCTTTTAGGAGATGATCAGATTTATAATGTAATTGTAACC
>GZ4_026
TTTTTGGTGCATGAGCAGGTATAGTTGGGACAGCCCTAAGCCTCCTAATTCGAGCTGAAC
TTGGGCAACCTGGATCTCTTTTAGGAGATGATCAGATTTATAATGTAATTGTAACC
>GZ4_027
TCTAANTCGANNTGAGCTTGGACAACCTGGATCACTTTTAGGGGATGATCAGATTTATAA
TGTAATCGTAACC
>GZ4_028
GAGCTGAGCTTGGACAACCTGGATCACTTTTAGGGGATGATCAGATTTATAATGTAATCG
TAACC
>GZ4_029
TTTTTGGTGCATGAGCAGGTATAGTTGGGACAGCCCTAAGCCTCCTAATTCGAGCTGAAC
TTGGGCAACCTGGATCTCTTTTAGGAGATGATCAGATTTATAATGTAATTGTAACC
>GZ4_030
TTTTTGGTGCATGAGCAGGTATAGTTGGGACAGCCCTAAGCCTCCTAATTCGAGCTGAAC
TTGGGCAACCTGGATCTCTTTTAGGAGATGATCAGATTTATAATGTAATTGTAACC
>GZ4_031
TTTTTGGTGCATGAGCAGGTATAGTTGGGACAGCCCTAAGCCTCCTAATTCGAGCTGAAC
TTGGGCAACCTGGATCTCTTTTAGGAGATGATCAGATTTATAATGTAATTGTAACC
>GZ4_032
TTTTTGGTGCATGAGCAGGTATAGTTGGGACAGCCCTAAGCCTCCTAATTCGAGCTGAAC
TTGGGCAACCTGGATCTCTTTTAGGAGATGATCAGATTTATAATGTAATTGTAACC
>GZ4_033
TTTTTGGTGCATGAGCAGGTATAGTTGGGACAGCCCTAAGCCTCCTAATTCGAGCTGAAC
TTGGGCAACCTGGATCTCTTTTAGGAGATGATCAGATTTATAATGTAATTGTAACC
>GZ4_034
TTTTTGGTGCATGAGCAGGTATAGTTGGGACAGCCCTAAGCCTCCTAATTCGAGCTGAAC
TTGGGCAACCTGGATCTCTTTTAGGAGATGATCAGATTTATAATGTAATTGTAACC
>GZ4_035
TTTTTGGTGCATGAGCAGGTATAGTTGGGACAGCCCTAAGCCTCCTAATTCGAGCTGAAC
TTGGGCAACCTGGATCTCTTTTAGGAGATGATCAGATTTATAATGTAATTGTAACC
>GZ4_036
TTTTTGGTGCATGAGCAGGTATAGTTGGGACAGCCCTAAGCCTCCTAATTCGAGCTGAAC
TTGGGCAACCTGGATCTCTTTTAGGAGATGATCAGATTTATAATGTAATTGTAACC
>GZ4_037
TTTTTGGTGCATGAGCAGGTATAGTTGGGACAGCCCTAAGCCTCCTAATTCGAGCTGAAC
TTGGGCAACCTGGATCTCTTTTAGGAGATGATCAGATTTATAATGTAATTGTAACC
>GZ4_038
TTTTTGGTGCATGAGCAGGTATAGTTGGGACAGCCCTAAGCCTCCTAATTCGAGCTGAAC
TTGGGCAACCTGGATCTCTTTTAGGAGATGATCAGATTTATAATGTAATTGTAACC
>GZ4_039
TTTTTGGTGCATGAGCAGGTATAGTTGGGACAGCCCTAAGCCTCCTAATTCGAGCTGAAC
TTGGGCAACCTGGATCTCTTTTAGGAGATGATCAGATTTATAATGTAATTGTAACC
>GZ4_040
TTTTTGGTGCATGAGCAGGTATAGTTGGGACAGCCCTAAGCCTCCTAATTCGAGCTGAAC
TTGGGCAACCTGGATCTCTTTTAGGAGATGATCAGATTTATAATGTAATTGTAACC
>GZ4_041
TAAGTCTTCTAATTCGAGCTGAGCTTGGACAACCTGGATCACTTTTAGGGGATGATCAGA
TTTATAATGTAATCGTAACC
>GZ4_042
TAAGTCTTCTAATTCGAGCTGAGCTTGGACAACCTGGATCACTTTTAGGGGATGATCAGA
TTTATAATGTAATCGTAACC
>GZ4_043
TAAGTCTTCTAATTCGAGCTGAGCTTGGACAACCTGGATCACTTTTAGGGGATGATCAGA
TTTATAATGTAATCGTAACC
>GZ4_044
TCTAANTCGANNTGAGCTTGGACAACCTGGATCACTTTTAGGGGATGATCAGATTTATAA
TGTAATCGTAACC
>GZ4_045
TAAGTCTTCTAATTCGAGCTGAGCTTGGACAACCTGGATCACTTTTAGGGGATGATCAGA
TTTATAATGTAATCGTAACC
>GZ4_046
TCTTTGGTGCATGAGCAGGAATGGTAGGAACAGCCCTAAGCCTTTTAATTCGTGCCGAAC
TGGGTCAGCCTGGTTCCCTCCTAGGGGATGATCAGATTTATAATGTTATTGTAACC
>GZ4_047
GGTATAGTTGGGACAGCCCTAAGCCTCCTAATTCGAGCTGAACTTGGGCAACCTGGATCT
CTTTTAGGAGATGATCAGATTTATAATGTAATTGTAACC
>GZ4_048
GTATAGTTGGAACAGCCCTAAGTCTTCTAATTCGAGCTGAGCTTGGACAACCTGGATCAC
TTTTAGGGGATGATCAGATTTATAATGTAATCGTAACC
>GZ4_049
GTATAGTTGGAACAGCCCTAAGTCTTCTAATTCGAGCTGAGCTTGGACAACCTGGATCAC
TTTTAGGGGATGATCAGATTTATAATGTAATCGTAACC
>GZ4_050
TCTAANTCGANNTGAGCTTGGACAACCTGGATCACTTTTAGGGGATGATCAGATTTATAA
TGTAATCGTAACC
>GZ4_051
GCATGAGCAGGTATAGTTGGAACAGCCCTAAGTCTTCTAATTCGAGCTGAGCTTGGACAA
CCTGGATCACTTTTAGGGGATGATCAGATTTATAATGTAATCGTAACC
>GZ4_052
TGAGCAGGTATAGTTGGAACAGCCCTAAGTCTTCTAATTCGAGCTGAGCTTGGACAACCT
GGATCACTTTTAGGGGATGATCAGATTTATAATGTAATCGTAACC
>GZ4_053
TGAGCAGGTATAGTTGGAACAGCCCTAAGTCTTCTAATTCGAGCTGAGCTTGGACAACCT
GGATCACTTTTAGGGGATGATCAGATTTATAATGTAATCGTAACC
>GZ4_054
TGAGCAGGTATAGTTGGAACAGCCCTAAGTCTTCTAATTCGAGCTGAGCTTGGACAACCT
GGATCACTTTTAGGGGATGATCAGATTTATAATGTAATCGTAACC
>GZ4_055
TTTTTGGTGCATGAGCAGGTATAGTTGGAACAGCCCTAAGTCTTCTAATTCGAGCTGAGC
TTGGACAACCTGGATCACTTTTAGGGGATGATCAGATTTATAATGTAATCGTAACC
>GZ4_056
TTTTTGGTGCATGAGCAGGTATAGTTGGAACAGCCCTAAGTCTTCTAATTCGAGCTGAGC
TTGGACAACCTGGATCACTTTTAGGGGATGATCAGATTTATAATGTAATCGTAACC
>GZ4_057
GGTATAGTTGGAACAGCCCTAAGTCTTCTAATTCGAGCTGAGCTTGGACAACCTGGATCA
CTTTTAGGGGATGATCAGATTTATAATGTAATCGTAACC
>GZ4_058
GGTATAGTTGGAACAGCCCTAAGTCTTCTAATTCGAGCTGAGCTTGGACAACCTGGATCA
CTTTTAGGGGATGATCAGATTTATAATGTAATCGTAACC
>GZ4_059
GGTATAGTTGGAACAGCCCTAAGTCTTCTAATTCGAGCTGAGCTTGGACAACCTGGATCA
CTTTTAGGGGATGATCAGATTTATAATGTAATCGTAACC
>GZ4_060
TCTAANTCGANNTGAGCTTGGACAACCTGGATCACTTTTAGGGGATGATCAGATTTATAA
TGTAATCGTAACC
>GZ4_061
TCTTTGGTGCATGAGCAGGAATGGTAGGAACAGCCCTAAGCCTTTTAATTCGTGCCGAAC
TGGGTCAGCCTGGTTCCCTCCTAGGGGATGATCAGATTTATAATGTTATTGTAACC
>GZ4_062
GTGCATGAGCAGGAATGGTAGGAACAGCCCTAAGCCTTTTAATTCGTGCCGAACTGGGTC
AGCCTGGTTCCCTCCTAGGGGATGATCAGATTTATAATGTTATTGTAACC
>GZ4_063
GCAGGAATGGTAGGAACAGCCCTAAGCCTTTTAATTCGTGCCGAACTGGGTCAGCCTGGT
TCCCTCCTAGGGGATGATCAGATTTATAATGTTATTGTAACC
>GZ4_064
TAGTGGGAACAGCCCTAAGCCTTTTAATTCGCGCTGAGCTGGGTCAGCCTGGCTCCCTCC
TAGGCGACGATCAGATTTATAATGTTATTGTAACCGCCCATGCTTTTGTAATCTTTTTCT
TTATAGTAATGCCTGTGATAATTGGGGGCTTTGGAAACTGACTAGTACCATTAATAATTG
GTGCACCAGATATGGCCTTCCCTCGAATAAATAACATAAGTTTCTGACTCCTCCCTCCTT
CTTTTCTCCTACTCCTAGCTTCGGCCGGAGTCGAAGCAGGAGCTGGGTACTGGCTGAAAC
GGT
>GZ4_065
TAGTGGGAACAGCCCTAAGCCTTTTAATTCGCGCTGAGCTGGGTCAGCCTGGCTCCCTCC
TAGGCGACGATCAGATTTATAATGTTATTGTAACCGCCCATGCTTTTGTAATCTTTTTCT
TTATAGTAATGCCTGTGATAATTGGGGGCTTTGGAAACTGACTAGTACCATTAATAATTG
GTGCACCAGATATGGCCTTCCCTCGAATAAATAACATAAGTTTCTGACTCCTCCCTCCTT
CTTTTCTCCTACTCCTAGCTTCGGCCGGAGTCGAAGCAGGAGCTGGGTACTGGCTGAAAC
GGT
>GZ4_066
ACTATTCTCCTTCTTTTAGCCCTCCCAGTACTTGCAGCCGGCATCACAATATTACTCACN
GACCGAAACCTAAACACAACTTTCTTTGACCCAGCAGGAGGTGGAGACCCCATCCTCTAC
CAGCATTTGTTCTGATTCTTCGG
>GZ4_067
GTGCATGAGCAGGAATGGTAGGAACAGCCCTAAGCCTTTTAATTCGTGCCGAACTGGGTC
AGCCTGGTTCCCTCCTAGGGGATGATCAGATTTATAATGTTATTGTAACC
>GZ4_068
ACTATTCTCCTTCTTTTAGCCCTCCCAGTACTTGCAGCCGGCATCACAATATTACTCACN
GACCGAAACCTAAACACAACTTTCTTTGACCCAGCAGGAGGTGGAGACCCCATCCTCTAC
CAGCATTTGTTCTGATTCTTCGG
>GZ4_069
ACTATTCTCCTTCTTTTAGCCCTCCCAGTACTTGCAGCCGGCATCACAATATTACTCACN
GACCGAAACCTAAACACAACTTTCTTTGACCCAGCAGGAGGTGGAGACCCCATCCTCTAC
CAGCATTTGTTCTGATTCTTCGG
>GZ4_070
GTGCATGAGCAGGAATGGTAGGAACAGCCCTAAGCCTTTTAATTCGTGCCGAACTGGGTC
AGCCTGGTTCCCTCCTAGGGGATGATCAGATTTATAATGTTAT
>GZ4_071
ACTATTCTCCTTCTTTTAGCCCTCCCAGTACTTGCAGCCGGCATCACAATATTACTCACT
GACCGAAACCTAAACACAACTTTCTTTGACCCAGCAGGAGGTGGAGACCCCATCCTCTAC
CAGCATTTGTTCTGATTCTTCGG
>GZ4_072
TCTTTGGTGCATGAGCAGGAATGGTAGGAACAGCCCTAAGCCTTTTAATTCGTGCCGAAC
TGGGTCAGCCTGGTTCCCTCCTAGGGGATGATCAGATTTATAATGTTATTGTAACC
>GZ4_073
TCTTTGGTGCATGAGCAGGAATGGTAGGAACAGCCCTAAGCCTTTTAATTCGTGCCGAAC
TGGGTCAGCCTGGTTCCCTCCTAGGGGATGATCAGATTTATAATGTTATTGTAACC
>GZ4_074
ACTATTCTCCTTCTTTTAGCCCTCCCAGTACTTGCAGCCGGCATCACAATATTACTCACT
GACCGAAACCTAAACACAACTTTCTTTGACCCAGCAGGAGGTGGAGACCCCATCCTCTAC
CAGCATTTGTTCTG
>GZ4_075
CCTTCTTTTAGCCCTCCCAGTACTTGCAGCCGGCATCACAATATTACTCACTGACCGAAA
CCTAAACACAACTTTCTTTGACCCAGCAGGAGGTGGAGACCCCATCCTCTACCAGCATTT
GTTCTGATTCTTCGG
>GZ4_076
TGGTGCATGAGCAGGAATGGTAGGAACAGCCCTAAGCCTTTTAATTCGTGCCGAACTGGG
TCAGCCTGGTTCCCTCCTAGGGGATGATCAGATTTATAATGTTATTGTAACC
>GZ4_077
TGGTGCATGAGCAGGAATGGTAGGAACAGCCCTAAGCCTTTTAATTCGTGCCGAACTGGG
TCAGCCTGGTTCCCTCCTAGGGGATGATCAGATTTATAATGTTATTGTAACC
>GZ4_080
TCTTTTAGCCCTCCCAGTACTTGCAGCCGGCATCACAATATTACTCACTGACCGAAACCT
AAACACAACTTTCTTTGACCCAGCAGGAGGTGGAGACCCCATCCTCTACCAGCATTTGTT
CTG
>GZ4_081
CTTGGACAACCTGGATCACTTTTAGGGGATGATCAGATTTATAATGTAATCGTAACC
>GZ4_082
ATCAAAGAATGTAGTATTAAGGTTACGATCTGTAAGTAATATTGTAATCCCTGCTGCAAG
AACTGGAAGTGAGAGGAGAAGGAGAATAGTGGTTACAAGAATAGATCAGACAAATAAT
>GZ4_083
TCTAANTCGANNTGAGCTTGGACAACCTGGATCACTTTTAGGGGATGATCAGATTTATAA
TGTAATCGTAACC
>GZ4_084
TGATTTTTGGTGCATGAGCAGGTATAGTTGGTACAGCCCTAAGTCTCCTAATTCGAGCTG
AACTTGGACAACCTGGATCACTTTTAGGAGATGATCAGATCTATAATGTAATCGTAACT
>GZ4_085
TCTAANTCGANNTGAGCTTGGACAACCTGGATCACTTTTAGGGGATGATCAGATTTATAA
TGTAATCGTAACC
>GZ4_086
TCTAANTCGANNTGAGCTTGGACAACCTGGATCACTTTTAGGGGATGATCAGATTTATAA
TGTAATCGTAACC
>GZ4_087
TATAGTTGGAACAGCCCTAAAGTCTACTAATTCGAGCCGAACTTGGTCAAACCTGGGTCT
CTTTTAGGAGACGATCAGATTTATAATGTGATCGTAACT
>GZ4_088
TCTAANTCGANNTGAGCTTGGACAACCTGGATCACTTTTAGGGGATGATCAGATTTATAA
TGTAATCGTAACC
>GZ4_089
TCTAANTCGANNTGAGCTTGGACAACCTGGATCACTTTTAGGGGATGATCAGATTTATAA
TGTAATCGTAACC
>GZ4_090
CTATTCTTCTTCTCCTCTCACTTCCAGTCCTTGCAGCAGGAATTACAATATTACTTACTG
ATCGTAACCTCAATACTACATTCTTTGATCCTGCAGGTGGAGGAGACCCAATCCTTTATC
AACACTTATTCTGATTCTT
>GZ4_091
TATAGTTGGAACAGCCCTAAAGTCTACTAATTCGAGCCGAACTTGGTCAAACCTGGGTCT
CTTTTAGGAGACGATCAGATTTATAATGTGATCGTAACT
>GZ4_092
TCTAANTCGANNTGAGCTTGGACAACCTGGATCACTTTTAGGGGATGATCAGATTTATAA
TGTAATCGTAACC
>GZ4_093
GGTGCATGAGCAGGAATGGTAGGAACAGCCCTAAGCCTTTTAATTCGTGCCGAACTGGGT
CAGCCTGGTTCCCTCCTAGGGGATGATCAGATTTATAATGTTATTGTAACC
>GZ4_094
TATAGTTGGAACAGCCCTAAAGTCTACTAATTCGAGCCGAACTTGGTCAAACCTGGGTCT
CTTTTAGGAGACGATCAGATTTATAATGTGATCGTAACT
>GZ4_097
TGAGCAGGTATAGTTGGAACAGCCCTAAGTCTTCTAATTCTAGCTGAGCTTGGACAACCT
GGATCACTTTTAGGGGATGATCAGATTTATAATGTAATCGTAACC
>GZ4_098
TCTTCTTCTCCTCTCACTTCCAGTCCTTGCAGCAGGAATTACAATATTACTTACTGATCG
TAACCTCAATACTACATTCTTTGATCCTGCAGGTGGAGGAGACCCAATCCTTTATCAACA
CTTATTCTGATTCTT
>GZ4_099
TTTTTGGTGCATGAGCAGGTATAGTCGGAACAGCCCTAAGTCTCCTAATTCGAGCTGAAC
TTGGGCAACCTGGATCACTTTTAGGGGATGATCAGATTTATAATGTAATCGTAACC
>GZ4_100
ACTATTCTTCTTCTCCTCTCACTCCCAGTCCTTGCAGCAGGGATTACAATATTACTTACA
GATCGTAACCTTAATACTACATTCTTTGATCCTGCAGGTGGAGGAGACCCAATCCTTTAT
CAACACTTATTCTGATTCTTCGG
>GZ4_101
TTTTTGGTGCATGAGCAGGTATAGTTGGGACAGCCCTAAGCCTCCTAATTCGAGCTGAAC
TTGGGCAACCTGGATCTCTTTTAGGAGATGATCAGATTTATAATGTAATTGTAACC
>GZ4_102
TTTTTGGTGCATGAGCAGGTATAGTTGGGACAGCCCTAAGCCTCCTAATTCGAGCTGAAC
TTGGGCAACCTGGATCTCTTTTAGGAGATGATCAGATTTATAATGTAATTGTAACC
>GZ4_103
TTTTTGGTGCATGAGCAGGTATAGTTGGGACAGCCCTAAGCCTCCTAATTCGAGCTGAAC
TTGGGCAACCTGGATCTCTTTTAGGAGATGATCAGATTTATAATGTAATTGTAACC
>GZ4_104
TTTTTGGTGCATGAGCAGGTATAGTTGGGACAGCCCTAAGCCTCCTAATTCGAGCTGAAC
TTGGGCAACCTGGATCTCTTTTAGGAGATGATCAGATTTATAATGTAATTGTAACC
>GZ4_105
TTTTTGGTGCATGAGCAGGTATAGTTGGGACAGCCCTAAGCCTCCTAATTCGAGCTGAAC
TTGGGCAACCTGGATCTCTTTTAGGAGATGATCAGATTTATAATGTAATTGTAACC
>GZ4_106
TTTTTGGTGCATGAGCAGGTATAGTTGGGACAGCCCTAAGCCTCCTAATTCGAGCTGAAC
TTGGGCAACCTGGATCTCTTTTAGGAGATGATCAGATTTATAATGTAATTGTAACC
>GZ4_107
TTTTTGGTGCATGAGCAGGTATAGTTGGGACAGCCCTAAGCCTCCTAATTCGAGCTGAAC
TTGGGCAACCTGGATCTCTTTTAGGAGATGATCAGATTTATAATGTAATTGTAACC
>GZ4_108
TTTTTGGTGCATGAGCAGGTATAGTTGGGACAGCCCTAAGCCTCCTAATTCGAGCTGAAC
TTGGGCAACCTGGATCTCTTTTAGGAGATGATCAGATTTATAATGTAATTGTAACC
>GZ4_109
TTTTTGGTGCATGAGCAGGTATAGTTGGGACAGCCCTAAGCCTCCTAATTCGAGCTGAAC
TTGGGCAACCTGGATCTCTTTTAGGAGATGATCAGATTTATAATGTAATTGTAACC
>GZ4_110
TTTTTGGTGCATGAGCAGGTATAGTTGGGACAGCCCTAAGCCTCCTAATTCGAGCTGAAC
TTGGGCAACCTGGATCTCTTTTAGGAGATGATCAGATTTATAATGTAATTGTAACC
>GZ4_111
TTTTTGGTGCATGAGCAGGTATAGTTGGGACAGCCCTAAGCCTCCTAATTCGAGCTGAAC
TTGGGCAACCTGGATCTCTTTTAGGAGATGATCAGATTTATAATGTAATTGTAACC
>GZ4_112
TTTTTGGTGCATGAGCAGGTATAGTTGGGACAGCCCTAAGCCTCCTAATTCGAGCTGAAC
TTGGGCAACCTGGATCTCTTTTAGGAGATGATCAGATTTATAATGTAATTGTAACC
>GZ4_113
TTTTTGGTGCATGAGCAGGTATAGTTGGGACAGCCCTAAGCCTCCTAATTCGAGCTGAAC
TTGGGCAACCTGGATCTCTTTTAGGAGATGATCAGATTTATAATGTAATTGTAACC
>GZ4_114
TTTTTGGTGCATGAGCAGGTATAGTTGGGACAGCCCTAAGCCTCCTAATTCGAGCTGAAC
TTGGGCAACCTGGATCTCTTTTAGGAGATGATCAGATTTATAATGTAATTGTAACC
>GZ4_115
TTTTTGGTGCATGAGCAGGTATAGTTGGGACAGCCCTAAGCCTCCTAATTCGAGCTGAAC
TTGGGCAACCTGGATCTCTTTTAGGAGATGATCAGATTTATAATGTAATTGTAACC
>GZ4_116
TTTTTGGTGCATGAGCAGGTATAGTTGGGACAGCCCTAAGCCTCCTAATTCGAGCTGAAC
TTGGGCAACCTGGATCTCTTTTAGGAGATGATCAGATTTATAATGTAATTGTAACC
>GZ4_117
TTTTTGGTGCATGAGCAGGTATAGTTGGGACAGCCCTAAGCCTCCTAATTCGAGCTGAAC
TTGGGCAACCTGGATCTCTTTTAGGAGATGATCAGATTTATAATGTAATTGTAACC
>GZ4_118
TTTTTGGTGCATGAGCAGGTATAGTTGGGACAGCCCTAAGCCTCCTAATTCGAGCTGAAC
TTGGGCAACCTGGATCTCTTTTAGGAGATGATCAGATTTATAATGTAATTGTAACC
>GZ4_119
TTTTTGGTGCATGAGCAGGTATAGTTGGGACAGCCCTAAGCCTCCTAATTCGAGCTGAAC
TTGGGCAACCTGGATCTCTTTTAGGAGATGATCAGATTTATAATGTAATTGTAACC
>GZ4_120
TTTTTGGTGCATGAGCAGGTATAGTTGGGACAGCCCTAAGCCTCCTAATTCGAGCTGAAC
TTGGGCAACCTGGATCTCTTTTAGGAGATGATCAGATTTATAATGTAATTGTAACC
>GZ4_121
TCTAAGCCTTCTAATTCGAGCCGAACTGGGACAGCCAGGGTCACTTTTAGGTGATGATCA
GATTTACAATGTGATCGTAACC
>GZ4_122
TATAGTTGGAACAGCCCTAAAGTCTACTAATTCGAGCCGAACTTGGTCAAACCTGGGTCT
CTTTTAGGAGACGATCAGATTTATAATGTGATCGTAACT
>GZ4_123
TCTAANTCGANNTGAGCTTGGACAACCTGGATCACTTTTAGGGGATGATCAGATTTATAA
TGTAATCGTAACC
>GZ4_125
TTTTTGGTGCATGAGCAGGAATAGTTGGAACAGCCCTGAGTCTTTTAATTCGAGCTGAAT
TAGGGCAACCAGGTTCTCTCTTAGGTGATGATCAGATCTATAATGTAATTGTAACC
>GZ4_127
TTGGAACAGCCCTAAAGTCTACTAATTCGAGCCGAACTTGGTCAAACCTGGGTCTCTTTT
AGGAGACGATCAGATTTATAATGTGATCGTAACT
>GZ4_128
GGTGCATGAGCAGGAATAATTGGAACAGCCCTAAGTCTTCTAATTCGAGCTGAACTTGGA
CAACCAGGATCTCTTTTAGGAGATGATCAGATTTATAATGTAATTGTAACC
>GZ4_129
GAACAGCCCTAAAGTCTACTAATTCGAGCCGAACTTGGTCAAACCTGGGTCTCTTTTAGG
AGACGATCAGATTTATAATGTGATCGTAACT
>GZ4_130
TCTAANTCGANNTGAGCTTGGACAACCTGGATCACTTTTAGGGGATGATCAGATTTATAA
TGTAATCGTAACC
>GZ4_131
GTATAGTTGGGACAGCCCTAAGTCTCTTAATTCGAGCTGAACTTGGACAACCAGGATCTC
TTCTAGGAGATGACCAGATTTATAATGTAATTGTAACC
>GZ4_132
TGAGCAGGTATAGTTGGAACAGCCCTAAGTCTTCTAATTCTAGCTGAGCTTGGACAACCT
GGATCACTTTTAGGGGATGAT
>GZ4_133
TATAGTTGGAACAGCCCTAAAGTCTACTAATTCGAGCCGAACTTGGTCAAACCTGGGTCT
CTTTTAGGAGACGATCAGATTTATAATGTGATCGTAACT
>GZ4_134
TATAGTTGGAACAGCCCTAAAGTCTACTAATTCGAGCCGAACTTGGTCAAACCTGGGTCT
CTTTTAGGAGACGATCAGATTTATAATGTGATCGTAACT
>GZ4_136
ATGAGCAGGTATAGTTGGAACAGCCCTAAGTCTTCTAATTCGAGCTGAGCTTGGACAACC
TGGATCACTTTTAGGGGATGATCAGATTTATAATGTAATCGTAACC
>GZ4_137
TATAGTTGGAACAGCCCTAAAGTCTACTAATTCGAGCCGAACTTGGTCAAACCTGGGTCT
CTTTTAGGAGACGATCAGATTTATAATGTGATCGTAACT
>GZ4_138
ATAGTTGGGACAGCCCTAAGTCTCTTAATTCGAGCTGAACTTGGACAACCAGGATCTCTT
CTAGGAGATGACCAGATTTATAATGTAATTGTAACC
>GZ4_139
TATAGTTGGAACAGCCCTAAAGTCTACTAATTCGAGCCGAACTTGGTCAAACCTGGGTCT
CTTTTAGGAGACGATCAGATTTATAATGTGATCGTAACT
>GZ4_140
TCTAANTCGANNTGAGCTTGGACAACCTGGATCACTTTTAGGGGATGATCAGATTTATAA
TGTAATCGTAAC
>GZ4_141
TTTTTGGTGCATGAGCAGGTATAGTTGGAACAGCCCTAAGTCTTCTAATTCGAGCTGAGC
TTGGACAACCTGGATCACTTTTAGGGGATGATCAGATTTATAATGTAATCGTAACC
>GZ4_142TTTTTGGTGCATGAGCAGGTATAGTTGGAACAGCCCTAAGTCTTCTAATTCGAGCTGAGC
TTGGACAACCTGGATCACTTTTAGGGGATGATCAGATTTATAATGTAATCGTAACC
>GZ4_143
TTTTTGGTGCATGAGCAGGTATAGTTGGAACAGCCCTAAGTCTTCTAATTCGAGCTGAGC
TTGGACAACCTGGATCACTTTTAGGGGATGATCAGATTTATAATGTAATCGTAACC
>GZ4_144
TTTTTGGTGCATGAGCAGGTATAGTTGGAACAGCCCTAAGTCTTCTAATTCGAGCTGAGC
TTGGACAACCTGGATCACTTTTAGGGGATGATCAGATTTATAATGTAATCGTAACC
>GZ4_145
TTTTTGGTGCATGAGCAGGTATAGTTGGAACAGCCCTAAGTCTTCTAATTCGAGCTGAGC
TTGGACAACCTGGATCACTTTTAGGGGATGATCAGATTTATAATGTAATCGTAACC
>GZ4_146
TTTTTGGTGCATGAGCAGGTATAGTTGGAACAGCCCTAAGTCTTCTAATTCGAGCTGAGC
TTGGACAACCTGGATCACTTTTAGGGGATGATCAGATTTATAATGTAATCGTAACC
>GZ4_147
TTTTTGGTGCATGAGCAGGTATAGTTGGAACAGCCCTAAGTCTTCTAATTCGAGCTGAGC
TTGGACAACCTGGATCACTTTTAGGGGATGATCAGATTTATAATGTAATCGTAACC
>GZ4_149
TTTTTGGTGCATGAGCAGGTATAGTTGGAACAGCCCTAAGTCTTCTAATTCGAGCTGAGC
TTGGACAACCTGGATCACTTTTAGGGGATGATCAGATTTATAATGTAATCGTAACC
>GZ4_150
TTTTTGGTGCATGAGCAGGTATAGTTGGAACAGCCCTAAGTCTTCTAATTCGAGCTGAGC
TTGGACAACCTGGATCACTTTTAGGGGATGATCAGATTTATAATGTAATCGTAACC
>GZ4_151
TGAGCAGGTATAGTTGGAACAGCCCTAAGTCTTCTAATTCTAGCTGAGCTTGGACAACCT
GGATCACTTTTAGGGGATGATCAGATTTATAATGTAATCGTAACC
>GZ4_152
TTGGTGCATGAGCAGGTATAGTTGGAACAGCCCTAAGTCTTCTAATTCGAGCTGAGCTTG
GACAACCTGGATCACTTTTAGGGGATGATCAGATTTATAATGTAATCGTAACC
>GZ4_153
TTGGTGCATGAGCAGGTATAGTTGGAACAGCCCTAAGTCTTCTAATTCGAGCTGAGCTTG
GACAACCTGGATCACTTTTAGGGGATGATCAGATTTATAATGTAATCGTAACC
>GZ4_154
TTGGTGCATGAGCAGGTATAGTTGGAACAGCCCTAAGTCTTCTAATTCGAGCTGAGCTTG
GACAACCTGGATCACTTTTAGGGGATGATCAGATTTATAATGTAATCGTAACC
>GZ4_155
TTGGTGCATGAGCAGGTATAGTTGGAACAGCCCTAAGTCTTCTAATTCGAGCTGAGCTTG
GACAACCTGGATCACTTTTAGGGGATGATCAGATTTATAATGTAATCGTAACC
>GZ4_156
TTGGTGCATGAGCAGGTATAGTTGGAACAGCCCTAAGTCTTCTAATTCGAGCTGAGCTTG
GACAACCTGGATCACTTTTAGGGGATGATCAGATTTATAATGTAATCGTAACC
>GZ4_157
TTGGTGCATGAGCAGGTATAGTTGGAACAGCCCTAAGTCTTCTAATTCGAGCTGAGCTTG
GACAACCTGGATCACTTTTAGGGGATGATCAGATTTATAATGTAATCGTAACC
>GZ4_158
TGAGCAGGTATAGTTGGAACAGCCCTAAGTCTTCTAATTCTAGCTGAGCTTGGACAACCT
GGATCACTTTTAGGGGATGATCAGATTTATAATGTAATCGTAACC
>GZ4_159
TTGGTGCATGAGCAGGTATAGTTGGAACAGCCCTAAGTCTTCTAATTCGAGCTGAGCTTG
GACAACCTGGATCACTTTTAGGGGATGATCAGATTTATAATGTAATCGTAACC
>GZ4_160
TTGGTGCATGAGCAGGTATAGTTGGAACAGCCCTAAGTCTTCTAATTCGAGCTGAGCTTG
GACAACCTGGATCACTTTTAGGGGATGATCAGATTTATAATGTAATCGTAACC
>GZ4_161
TCTAANTCGANNTGAGCTTGGACAACCTGGATCACTTTTAGGGGATGATCAGATTTATAA
TGTAATCGTAACC
>GZ4_162
TTGGTGCATGAGCAGGAATAGTTGGAACAGCCCTGAGTCTTTTAATTCGAGCTGAATTAG
GGCAACCAGGTTCTCTCTTAGGTGATGATCAGATCTATAATGTAATTGTAACC
>GZ4_165
TAGTGGGAACAGCCCTCAGCCTTCTAATTCGAGCCGAGTTAGGCCAGCCCGGATCACTCC
TAGGGGATGATCAGGTCTATAATGTTATCGTAACC
>GZ4_168
TCTAANTCGANNTGAGCTTGGACAACCTGGATCACTTTTAGGGGATGATCAGATTTATAA
TGTAATCGTAACC
>GZ4_169
TCTAANTCGANNTGAGCTTGGACAACCTGGATCACTTTTAGGGGATGATCAGATTTATAA
TGTAATCGTAACC
>GZ4_170
TCTAANTCGANNTGAGCTTGGACAACCTGGATCACTTTTAGGGGATGATCAGATTTATAA
TGTAATCGTAACC
>GZ4_171
TGGTGCATGAGCAGGTATAGTTGGAACAGCCCTAAGTCTTCTAATTCGAGCTGAGCTTGG
ACAACCTGGATCACTTTTAGGGGATGATCAGATTTATAATGTAATCGTAACC
>GZ4_172
TGGTGCATGAGCAGGTATAGTTGGAACAGCCCTAAGTCTTCTAATTCGAGCTGAGCTTGG
ACAACCTGGATCACTTTTAGGGGATGATCAGATTTATAATGTAATCGTAACC
>GZ4_173
GGTGCATGAGCAGGAATGGTAGGAACAGCCCTAAGCCTTTTAATTCGTGCCGAACTGGGT
CAGCCTGGTTCCCTCCTAGGGGATGATCAGATTTATAATGTTATTGTAACC
>GZ4_174
TGAGCAGGTATAGTTGGAACAGCCCTAAGTCTTCTAATTCTAGCTGAGCTTGGACAACCT
GGATCACTTTTAGGGGATGATCAGATTTATAATGTAATCGTAACC
>GZ4_175
TTTTTGGTGCATGAGCAGGTATAGTTGGAACAGCCCTAAGTCTTCTAATTCGAGCTGAGC
TTGGACAACCTGGATCACTTTTAGGGGATGATCAGATTTATAATGTAATCGTAACC
>GZ4_176
TCTAANTCGANNTGAGCTTGGACAACCTGGATCACTTTTAGGGGATGATCAGATTTATAA
TGTAATCGTAACC
>GZ4_178
CTATCCTTCTTCTTCTTTCACTTCCAGTTCTTGCAGCAGGAATTACAATGTTACTCACAG
ACCGAAACCTCAATACTACATTCTTCGACCCTGCAGGTGGAGGAGATCCAATCCTTTATC
AACATTTATTCTGATTCTT
>GZ4_179
ATTCTTCTTCTCCTCTCACTTCCAGTCCTTGCAGCAGGAATTACAATATTACTTACTGAT
CGTAACCTCAATACTACATTCTTTGATCCTGCAGGTGGAGGAGACCCAATCCTTTATCAA
CACTTATTCTGATTCTT
>GZ4_180
GAGCAGGTATAGTTGGGACAGCCCTAAGCCTCCTAATTCGAGCTGAACTTGGGCAACCTG
GATCTCTTTTAGGAGATGATCAGATTTATAATGTAATTGTAACC
>GZ4_181
TTGGTGCATGAGCAGGTATAGTTGGGACAGCCCTAAGCCTCCTAATTCGAGCTGAACTTG
GGCAACCTGGATCTCTTTTAGGAGATGATCAGATTTATAATGTAATTGTAACC
>GZ4_182
TTGGTGCATGAGCAGGTATAGTTGGGACAGCCCTAAGCCTCCTAATTCGAGCTGAACTTG
GGCAACCTGGATCTCTTTTAGGAGATGATCAGATTTATAATGTAATTGTAACC
>GZ4_183
TTGGTGCATGAGCAGGTATAGTTGGGACAGCCCTAAGCCTCCTAATTCGAGCTGAACTTG
GGCAACCTGGATCTCTTTTAGGAGATGATCAGATTTATAATGTAATTGTAACC
>GZ4_184
TTGGTGCATGAGCAGGTATAGTTGGGACAGCCCTAAGCCTCCTAATTCGAGCTGAACTTG
GGCAACCTGGATCTCTTTTAGGAGATGATCAGATTTATAATGTAATTGTAACC
>GZ4_185
TTGGTGCATGAGCAGGTATAGTTGGGACAGCCCTAAGCCTCCTAATTCGAGCTGAACTTG
GGCAACCTGGATCTCTTTTAGGAGATGATCAGATTTATAATGTAATTGTAACC
>GZ4_186
TTGGTGCATGAGCAGGTATAGTTGGGACAGCCCTAAGCCTCCTAATTCGAGCTGAACTTG
GGCAACCTGGATCTCTTTTAGGAGATGATCAGATTTATAATGTAATTGTAACC
>GZ4_187
TTGGTGCATGAGCAGGTATAGTTGGGACAGCCCTAAGCCTCCTAATTCGAGCTGAACTTG
GGCAACCTGGATCTCTTTTAGGAGATGATCAGATTTATAATGTAATTGTAACC
>GZ4_188
TTGGTGCATGAGCAGGTATAGTTGGGACAGCCCTAAGCCTCCTAATTCGAGCTGAACTTG
GGCAACCTGGATCTCTTTTAGGAGATGATCAGATTTATAATGTAATTGTAACC
>GZ4_189
TTGGTGCATGAGCAGGTATAGTTGGGACAGCCCTAAGCCTCCTAATTCGAGCTGAACTTG
GGCAACCTGGATCTCTTTTAGGAGATGATCAGATTTATAATGTAATTGTAACC
>GZ4_190
TTGGTGCATGAGCAGGTATAGTTGGGACAGCCCTAAGCCTCCTAATTCGAGCTGAACTTG
GGCAACCTGGATCTCTTTTAGGAGATGATCAGATTTATAATGTAATTGTAACC
>GZ4_191
TCCTCCTTCTATTATCCCTCCCAGTACTTGCAGCCGGCATTACAATACTACTTACTGATC
GAAACCTAAACACAACATTCTTTGATCCAGCAGGCGGAGGGGATCCAATTCTTTATCAAC
ATTTATTCTGATTCTTCGG
>GZ4_192
TCCTCCTTCTATTATCCCTCCCAGTACTTGCAGCCGGCATTACAATACTACTTACTGATC
GAAACCTAAACACAACATTCTTTGATCCAGCAGGCGGAGGGGATCCAATTCTTTATCAAC
ATTTATTCTGATTCTTCGG
>GZ4_193
GCATGAGCAGGTATAGTTGGAACAGCCCTAAGTCTTCTAATTCGAGCTGAGCTTGGACAA
CCTGGATCACTTTTAGGGGATGATCAGATTTATAATGTAATCGTAACC
>GZ4_194
TTTTTGGTGCATGAGCAGGTATAGTTGGGACAGCCCTAAGTCTCTTAATTCGAGCTGAAC
TTGGACAACCAGGATCTCTTCTAGGAGATGACCAGATTTATAATGTAATTGTAACC
>GZ4_196
TCCTCCTTCTATTATCCCTCCCAGTACTTGCAGCCGGCATTACAATACTACTTACTGATC
GAAACCTAAACACAACATTCTTTGATCCAGCAGGCGGAGGGGATCCAATTCTTTATCAAC
ATTTATTCTGATTCTTCGG
>GZ4_197
TCCTCCTTCTATTATCCCTCCCAGTACTTGCAGCCGGCATTACAATACTACTTACTGATC
GAAACCTAAACACAACATTCTTTGATCCAGCAGGCGGAGGGGATCCAATTCTTTATCAAC
ATTTATTCTGATTCTTCGG
>GZ4_198
TCCTCCTTCTATTATCCCTCCCAGTACTTGCAGCCGGCATTACAATACTACTTACTGATC
GAAACCTAAACACAACATTCTTTGATCCAGCAGGCGGAGGGGATCCAATTCTTTATCAAC
ATTTATTCTGATTCTTCGG
>GZ4_199
TCCTCCTTCTATTATCCCTCCCAGTACTTGCAGCCGGCATTACAATACTACTTACTGATC
GAAACCTAAACACAACATTCTTTGATCCAGCAGGCGGAGGGGATCCAATTCTTTATCAAC
ATTTATTCTGATTCTTCGG
>GZ5_001
TTTGGTGCATGAGCAGGTATAGTTGGAACAGCCCTAAGTCTTCTAATTCGAGCTGAGCTT
GGACAACCTGGATCACTTTTAGGGGATGATCAGATTTATAATGTAATCGTAACC
>GZ5_002
GGTGCATGAGCAGGTATAGTTGGGACAGCCCTAAGCCTCCTAATTCGAGCTGAACTTGGG
CAACCTGGATCTCTTTTAGGAGATGATCAGATTTATAATGTAATTGTAACC
>GZ5_003
CCTAAGTCTCCTAGTTCGAGCCGAACTCGGTCAACCTGGATCTCTTTTAGGAGATGATCA
GATTTATAATGTGATCGTAACT
>GZ5_004
TTTTTGGTGCATGAGCAGGTATAGTTGGGACAGCCCTAAGCCTCCTAATTCGAGCTGAAC
TTGGGCAACCTGGATCTCTTTTAGGAGATGATCAGATTTATAATGTAATTGTAACC
>GZ5_005
TTTTTGGTGCATGAGCAGGTATAGTTGGGACAGCCCTAAGCCTCCTAATTCGAGCTGAAC
TTGGGCAACCTGGATCTCTTTTAGGAGATGATCAGATTTATAATGTAATTGTAACC
>GZ5_006
TTTTTGGTGCATGAGCAGGTATAGTTGGGACAGCCCTAAGCCTCCTAATTCGAGCTGAAC
TTGGGCAACCTGGATCTCTTTTAGGAGATGATCAGATTTATAATGTAATTGTAACC
>GZ5_007
TGAGCAGGTATAGTTGGAACAGCCCTGAGTCTTCTAATCCGAGCTGAACTTGGANNNNNN
NNNNCNCTTTTAGGAGATGATCAGATTTATAATGTAAT
>GZ5_008
GGTGCATGAGCAGGTATAGTTGGAACAGCCCTAAGTCTTCTAATTCGAGCTGAGCTTGGA
CAACCTGGATCACTTTTAGGGGATGATCAGATTTATAATGTAATCGTAACC
>GZ5_009
TTTTTGGTGCATGAGCAGGTATAGTTGGGACAGCCCTAAGCCTCCTAATTCGAGCTGAAC
TTGGGCAACCTGGATCTCTTTTAGGAGATGATCAGATTTATAATGTAATTGTAACC
>GZ5_010
TTTTTGGTGCATGAGCAGGTATAGTTGGGACAGCCCTAAGCCTCCTAATTCGAGCTGAAC
TTGGGCAACCTGGATCTCTTTTAGGAGATGATCAGATTTATAATGTAATTGTAACC
>GZ5_012
TTTTTGGTGCATGAGCAGGAATAATTGGAACAGCCCTAAGTCTTCTAATTCGAGCTGAAC
TTGGACAACCAGGATCTCTTTTAGGAGATGATCAGATTTATAATGTAATTGTAACC
>GZ5_013
GCATGAGCAGGTATAGTTGGAACAGCCCTAAGTCTTCTAATTCGAGCTGAGCTTGGACAA
CCTGGATCACTTTTAGGGGATGATCAGATTTATAATGTAATCGTAACC
>GZ5_014
GCATGAGCAGGTATAGTTGGAACAGCCCTAAGTCTTCTAATTCGAGCTGAGCTTGGACAA
CCTGGATCACTTTTAGGGGATGATCAGATTTATAATGTAATCGTAACC
>GZ5_015
TTTTTGGTGCATGAGCAGGTATAGTCGGAACAGCCCTAAGTCTCCTAATTCGAGCTGAAC
TTGGGCAACCTGGATCACTTTTAGGGGATGATCAGATTTATAATGTAATCGTAACC
>GZ5_016
TCTAANTCGANNTGAGCTTGGACAACCTGGATCACTTTTAGGGGATGATCAGATTTATAA
TGTAATCGTAACC
>GZ5_017
GGTGCATGAGCAGGTATAGTCGGAACAGCCCTAAGTCTCCTAATTCGAGCTGAACTTGGG
CAACCTGGATCACTTTTAGGGGATGATCAGATTTATAATGTAATCGTAACC
>GZ5_018
GGTATAGTTGGAACAGCCCTAAGTCTCCTAATTCGAGCTGAACTTGGACAACCTGGATCT
CTTTTAGGAGATGATCAGATCTATAATGTAATCGTAACC
>GZ5_019
TAGTTGGAACAGCCTTAAGTCTCCTAATCCGAGCTGAACTTGGGCAACCTGGATCACTTT
TAGGGGATGATCAAATCTATAATGTAATCGTAACA
>GZ5_020
TCTAANTCGANNTGAGCTTGGACAACCTGGATCACTTTTAGGGGATGATCAGATTTATAA
TGTAATCGTAACC
>GZ5_021
GAGCAGGTATAGTTGGAACAGCCCTAAGTCTCCTAATTCGAGCTGAACTTGGACAACCTG
GATCTCTTTTAGGAGATGATCAGATTTATAATGTAATCGTAACC
>GZ5_022
CTACTATTCTCCTTCTTCTTTCACTTCCAGTTCTTGCAGCAGGAATTACAATACTNNNNN
NNNACCGTAACCTTAATACTACATTCTTTGATCCAGCGGGTGGAGGAGATCCAATCCTTT
ATCAGCACTTATTCTGATTCTTCGG
>GZ5_023
TGCATGAGCAGGTATAGTTGGAACAGCCCTAAGTCTTCTAATTCGAGCTGAGCTTGGACA
ACCTGGATCACTTTTAGGGGATGATCAGATTTATAATGTAATCGTAACC
>GZ5_024
TGCATGAGCAGGTATAGTTGGAACAGCCCTAAGTCTTCTAATTCGAGCTGAGCTTGGACA
ACCTGGATCACTTTTAGGGGATGATCAGATTTATAATGTAATCGTAACC
>GZ5_025
TTTGGTGCATGAGCAGGAATAATTGGAACAGCCCTAAGTCTTCTAATTCGAGCTGAACTT
GGACAACCAGGATCTCTTTTAGGAGATGATCAGATTTATAATGTAATTGTAAC
>GZ5_026
TGCATGAGCAGGTATAGTTGGAACAGCCCTAAGTCTTCTAATTCGAGCTGAGCTTGGACA
ACCTGGATCACTTTTAGGGGATGATCAGATTTATAATGTAATCGTAACC
>GZ5_027
AGCTCTAAGCCTTCTAATTCGAGCCGAACTGGNAANCNNGNNNCACTTTTAGGTGATGAT
CAGATTTACAATGTGATCGTAACC
>GZ5_028
TTTGGTGCATGAGCAGGAATAATTGGAACAGCCCTAAGTCTTCTAATTCGAGCTGAACTT
GGACAACCAGGATCTCTTTTAGGAGATGATCAGATTTATAATGTAATTGTAAC
>GZ5_029
TTTGGTGCATGAGCAGGAATAATTGGAACAGCCCTAAGTCTTCTAATTCGAGCTGAACTT
GGACAACCAGGATCTCTTTTAGGAGATGATCAGATTTATAATGTAATTGTAAC
>GZ5_030
AGCTCTAAGCCTTCTAATTCGAGCCGAACTGGNAANCNNGNNNCACTTTTAGGTGATGAT
CAGATTTACAATGTGATCGTAACC
>GZ5_031
TGCATGAGCAGGTATAGTTGGAACAGCCCTAAGTCTTCTAATTCGAGCTGAGCTTGGACA
ACCTGGATCACTTTTAGGGGATGATCAGATTTATAATGTAATCGTAACC
>GZ5_033
AGCAGGTATAGTTGGAACAGCCCTAAGTCTCCTAATTCGAGCTGAACTTGGACAACCTGG
ATCTCTTTTAGGAGATGATCAGATTTATAATGTAATCGTAACC
>GZ5_034
AGCAGGTATAGTTGGAACAGCCCTAAGTCTCCTAATTCGAGCTGAACTTGGACAACCTGG
ATCTCTTTTAGGAGATGATCAGATTTATAATGTAATCGTAACC
>GZ5_036
TCTAANTCGANNTGAGCTTGGACAACCTGGATCACTTTTAGGGGATGATCAGATTTATAA
TGTAATCGTAACC
>GZ5_037
TCTAANTCGANNTGAGCTTGGACAACCTGGATCACTTTTAGGGGATGATCAGATTTATAA
TGTAATCGTAACC
>GZ5_038
TTTTTGGTGCATGAGCAGGTATAGTTGGAACAGCCCTAAGTCTTCTAATTCGAGCTGAGC
TTGGACAACCTGGATCACTTTTAGGGGATGATCAGATTTATAATGTAATCGTAACC
>GZ5_039
TCTAANTCGANNTGAGCTTGGACAACCTGGATCACTTTTAGGGGATGATCAGATTTATAA
TGTAATCGTAACC
>GZ5_040
GGTGCATGAGCAGGAATAATTGGAACAGCCCTAAGTCTTCTAATTCGAGCTGAACTTGGA
CAACCAGGATCTCTTTTAGGAGATGATCAGATTTATAATGTAATTGTAAC
>GZ5_041
TGAGCAGGTATAGTTGGAACAGCCCTAAGTCTTCTAATTCTAGCTGAGCTTGGACAACCT
GGATCACTTTTAGGGGATGATCAGATTTATAATGTAATCGTAA
>GZ5_042
AGCAGGTATAGTTGGAACAGCCCTAAGTCTCCTAATTCGAGCTGAACTTGGACAACCTGG
ATCTCTTTTAGGAGATGATCAGATTTATAATGTAATCGTAACC
>GZ5_043
AGCAGGTATAGTTGGAACAGCCCTAAGTCTCCTAATTCGAGCTGAACTTGGACAACCTGG
ATCTCTTTTAGGAGATGATCAGATTTATAATGTAATCGTAACC
>GZ5_044
TGAGCAGGTATAGTTGGAACAGCCCTAAGTCTTCTAATTCTAGCTGAGCTTGGACAACCT
GGATCACTTTTAGGGGATGATCAGATTTATAATGTAATCGTAACC
>GZ5_045
TGAGCAGGTATAGTTGGAACAGCCCTAAGTCTTCTAATTCTAGCTGAGCTTGGACAACCT
GGATCACTTTTAGGGGATGATCAGATTTATAATGTAATCGTAACC
>GZ5_046
TTTTTGGTGCATGAGCAGGTATAGTTGGAACAGCCCTAAGTCTTCTAATTCGAGCTGAGC
TTGGACAACCTGGATCACTTTTAGGGGATGATCAGATTTATAATGTAATCGTAACC
>GZ5_047
TGAGCAGGTATAGTTGGAACAGCCCTAAGTCTTCTAATTCTAGCTGAGCTTGGACAACCT
GGATCACTTTTAGGGGATGATCAGATTTATAATGTAATCGTAACC
>GZ5_048
TGAGCAGGTATAGTTGGAACAGCCCTAAGTCTTCTAATTCTAGCTGAGCTTGGACAACCT
GGATCACTTTTAGGGGATGATCAGATTTATAATGTAATCGTAACC
>GZ5_049
TTTTTGGTGCATGAGCAGGTATAGTTGGAACAGCCCTAAGTCTTCTAATTCGAGCTGAGC
TTGGACAACCTGGATCACTTTTAGGGGATGATCAGATTTATAATGTAATCGTAACC
>GZ5_050
GAGCAGGTATAGTTGGAACAGCCCTAAGTCTCCTAATTCGAGCTGAACTTGGACAACCTG
GATCTCTTTTAGGAGATGATCAGATTTATAATGTAATCGTAACC
>GZ5_051
GCAGGTATAGTTGGAACAGCCCTAAGTCTCCTAATTCGAGCTGAACTTGGACAACCTGGA
TCTCTTTTAGGAGATGATCAGATTTATAATGTAATCGTAACC
>GZ5_052
TTTTTGGTGCATGAGCAGGAATAATTGGAACAGCCCTAAGTCTTCTAATTCGAGCTGAAC
TTGGACAACCAGGATCTCTTTTAGGAGATGATCAGATTTATAATGTAATTGTAACC
>GZ5_053
AGCAGGTATAGTTGGGACAGCCCTAAGCCTCCTAATTCGAGCTGAACTTGGGCAACCTGG
ATCTCTTTTAGGAGATGATCAGATTTATAATGTAATTGTAACC
>GZ5_054
TCTAANTCGANNTGAGCTTGGACAACCTGGATCACTTTTAGGGGATGATCAGATTTATAA
TGTAATCGTAACC
>GZ5_055
CAGGTATAGTTGGAACAGCCCTAAGTCTCCTAATTCGAGCTGAACTTGGACAACCTGGAT
CTCTTTTAGGAGATGATCAGATTTATAATGTAATCGTAACC
>GZ5_056
TGAGCAGGTATAGTTGGAACAGCCCTAAGTCTTCTAATTCTAGCTGAGCTTGGACAACCT
GGATCACTTTTAGGGGATGATCAGATTTATAATGTAATCGTAACC
>GZ5_057
TGAGCAGGTATAGTTGGAACAGCCCTAAGTCTTCTAATTCTAGCTGAGCTTGGACAACCT
GGATCACTTTTAGGGGATGATCAGATTTATAATGTAATCGTAACC
>GZ5_058
TGGTGCATGAGCAGGTATAGTCGGAACAGCCCTAAGTCTCCTAATTCGAGCTGAACTTGG
GCAACCTGGATCACTTTTAGGGGATGATCAGATTTATAATGTAATCGTAACC
>GZ5_059
TGAGCAGGTATAGTTGGAACAGCCCTAAGTCTTCTAATTCTAGCTGAGCTTGGACAACCT
GGATCACTTTTAGGGGATGATCAGATTTATAATGTAATCGTAACC
>GZ5_060
TGAGCAGGTATAGTTGGAACAGCCCTAAGTCTTCTAATTCTAGCTGAGCTTGGACAACCT
GGATCACTTTTAGGGGATGATCAGATTTATAATGTAATCGTAACC
>GZ5_061
TTTTTGGTGCATGAGCAGGTATAGTTGGGACAGCCCTAAGCCTCCTAATTCGAGCTGAAC
TTGGGCAACCTGGATCTCTTTTAGGAGATGATCAGATTTATAATGTAATTGTAACC
>GZ5_062
TTTTTGGTGCATGAGCAGGTATAGTTGGGACAGCCCTAAGCCTCCTAATTCGAGCTGAAC
TTGGGCAACCTGGATCTCTTTTAGGAGATGATCAGATTTATAATGTAATTGTAACC
>GZ5_063
TTTTTGGTGCATGAGCAGGTATAGTTGGGACAGCCCTAAGCCTCCTAATTCGAGCTGAAC
TTGGGCAACCTGGATCTCTTTTAGGAGATGATCAGATTTATAATGTAATTGTAACC
>GZ5_064
TTTTTGGTGCATGAGCAGGTATAGTTGGGACAGCCCTAAGCCTCCTAATTCGAGCTGAAC
TTGGGCAACCTGGATCTCTTTTAGGAGATGATCAGATTTATAATGTAATTGTAACC
>GZ5_065
TTTTTGGTGCATGAGCAGGTATAGTTGGGACAGCCCTAAGCCTCCTAATTCGAGCTGAAC
TTGGGCAACCTGGATCTCTTTTAGGAGATGATCAGATTTATAATGTAATTGTAACC
>GZ5_066
TTTTTGGTGCATGAGCAGGTATAGTTGGGACAGCCCTAAGCCTCCTAATTCGAGCTGAAC
TTGGGCAACCTGGATCTCTTTTAGGAGATGATCAGATTTATAATGTAATTGTAACC
>GZ5_067
TTTTTGGTGCATGAGCAGGTATAGTTGGGACAGCCCTAAGCCTCCTAATTCGAGCTGAAC
TTGGGCAACCTGGATCTCTTTTAGGAGATGATCAGATTTATAATGTAATTGTAACC
>GZ5_068
TTTTTGGTGCATGAGCAGGTATAGTTGGGACAGCCCTAAGCCTCCTAATTCGAGCTGAAC
TTGGGCAACCTGGATCTCTTTTAGGAGATGATCAGATTTATAATGTAATTGTAACC
>GZ5_069
TTTTTGGTGCATGAGCAGGTATAGTTGGGACAGCCCTAAGCCTCCTAATTCGAGCTGAAC
TTGGGCAACCTGGATCTCTTTTAGGAGATGATCAGATTTATAATGTAATTGTAACC
>GZ5_071
TTTTTGGTGCATGAGCAGGTATAGTTGGGACAGCCCTAAGCCTCCTAATTCGAGCTGAAC
TTGGGCAACCTGGATCTCTTTTAGGAGATGATCAGATTTATAATGTAATTGTAACC
>GZ5_072
TTTTTGGTGCATGAGCAGGTATAGTTGGGACAGCCCTAAGCCTCCTAATTCGAGCTGAAC
TTGGGCAACCTGGATCTCTTTTAGGAGATGATCAGATTTATAATGTAATTGTAACC
>GZ5_073
TTTTTGGTGCATGAGCAGGTATAGTTGGGACAGCCCTAAGCCTCCTAATTCGAGCTGAAC
TTGGGCAACCTGGATCTCTTTTAGGAGATGATCAGATTTATAATGTAATTGTAACC
>GZ5_074
TTTTTGGTGCATGAGCAGGTATAGTTGGGACAGCCCTAAGCCTCCTAATTCGAGCTGAAC
TTGGGCAACCTGGATCTCTTTTAGGAGATGATCAGATTTATAATGTAATTGTAACC
>GZ5_075
TTTTTGGTGCATGAGCAGGTATAGTTGGGACAGCCCTAAGCCTCCTAATTCGAGCTGAAC
TTGGGCAACCTGGATCTCTTTTAGGAGATGATCAGATTTATAATGTAATTGTAACC
>GZ5_076
TTTTTGGTGCATGAGCAGGTATAGTTGGGACAGCCCTAAGCCTCCTAATTCGAGCTGAAC
TTGGGCAACCTGGATCTCTTTTAGGAGATGATCAGATTTATAATGTAATTGTAACC
>GZ5_077
TTTTTGGTGCATGAGCAGGTATAGTTGGGACAGCCCTAAGCCTCCTAATTCGAGCTGAAC
TTGGGCAACCTGGATCTCTTTTAGGAGATGATCAGATTTATAATGTAATTGTAACC
>GZ5_078
TTTTTGGTGCATGAGCAGGTATAGTTGGGACAGCCCTAAGCCTCCTAATTCGAGCTGAAC
TTGGGCAACCTGGATCTCTTTTAGGAGATGATCAGATTTATAATGTAATTGTAACC
>GZ5_080
TTTTTGGTGCATGAGCAGGTATAGTTGGGACAGCCCTAAGCCTCCTAATTCGAGCTGAAC
TTGGGCAACCTGGATCTCTTTTAGGAGATGATCAGATTTATAATGTAATTGTAACC
>GZ5_081
TTTTTGGTGCATGAGCAGGAATAGTTGGAACGGCTCTAAGTCTTCTAATCCGAGCTGAAC
TAGGACAACCTGGGTCTCTCCTAGGGGATGATCAAATTTATAATGTAATTGTAACC
>GZ5_083
TTTTTGGTGCATGAGCAGGAATAGTTGGAACGGCTCTAAGTCTTCTAATCCGAGCTGAAC
TAGGACAACCTGGGTCTCTCCTAGGGGATGATCAAATTTATAATGTAATTGTAACC
>GZ5_086
GGTGCATGAGCAGGTATAGTTGGAACAGCCCTAAGTCTCCTAATTCGAGCTGAACTTGGG
CAACCTGGATCACTTTTAGGGGATGATCAGATTTATAATGTAATTGTAACC
>GZ5_087
TCTAANTCGANNTGAGCTTGGACAACCTGGATCACTTTTAGGGGATGATCAGATTTATAA
TGTAATCGTAACC
>GZ5_090
TCTAANTCGANNTGAGCTTGGACAACCTGGATCACTTTTAGGGGATGATCAGATTTATAA
TGTAATCGTAACC
>GZ5_091
TCTAANTCGANNTGAGCTTGGACAACCTGGATCACTTTTAGGGGATGATCAGATTTATAA
TGTAATCGTAACC
>GZ5_093
TCTAANTCGANNTGAGCTTGGACAACCTGGATCACTTTTAGGGGATGATCAGATTTATAA
TGTAATCGTAACC
>GZ5_094
GGTGCATGAGCAGGTATAGTTGGAACAGCCCTAAGTCTCCTAATTCGAGCTGAACTTGGG
CAACCTGGATCACTTTTAGGGGATGATCAGATTTATAATGTAATTGTAACC
>GZ5_096
TGAGCAGGTATAGTTGGAACAGCCCTAAGTCTTCTAATTCTAGCTGAGCTTGGACAACCT
GGATCACTTTTAGGGGATGATCAGATTTATAATGTAATCGTAACC
>GZ5_097
TTTTTGGTGCATGAGCAGGAATAGTTGGAACGGCTCTAAGTCTTCTAATCCGAGCTGAAC
TAGGACAACCTGGGTCTCTCCTAGGGGATGATCAAATTTATAATGTAATTGTAACC
>GZ5_099
TGAGCAGGTATAGTTGGAACAGCCCTAAGTCTTCTAATTCTAGCTGAGCTTGGACAACCT
GGATCACTTTTAGGGGATGATCAGATTTATAATGTAATCGTAACC
>GZ5_100
TTTTTGGTGCATGAGCAGGAATAGTTGGAACGGCTCTAAGTCTTCTAATCCGAGCTGAAC
TAGGACAACCTGGGTCTCTCCTAGGGGATGATCAAATTTATAATGTAATTGTAACC
>GZ5_101
GAGCAGGTATAGTTGGAACAGCCCTAAGTCTCCTAATTCGAGCTGAACTTGGACAACCTG
GATCTCTTTTAGGAGATGATCAGATTTATAATGTAATCGTAACC
>GZ5_102
TTGGTGCATGAGCAGGTATAGTCGGAACAGCCCTAAGTCTCCTAATTCGAGCTGAACTTG
GGCAACCTGGATCACTTTTAGGGGATGATCAGATTTATAATGTAATCGTAACC
>GZ5_103
TTTTTGGTGCATGAGCAGGTATAGTTGGAACAGCCCTAAGTCTCCTAATTCGAGCTGAAC
TTGGGCAACCTGGATCACTTTTAGGGGATGATCAGATTTATAATGTAATTGTAACC
>GZ5_104
CTTTGGTGCATGAGCAGGAATGGTAGGAACAGCCCTAAGCCTTTTAATTCGTGCCGAACT
GGGTCAGCCTGGTTCCCTCCTAGGGGATGATCAGATTTATAATGTTATTGTAACC
>GZ5_105
TTTTTGGTGCATGAGCAGGAATAATTGGAACAGCCCTAAGTCTTCTAATTCGAGCTGAAC
TTGGACAACCAGGATCTCTTTTAGGAGATGATCAGATTTATAATGTAATTGTAAC
>GZ5_108
GAGCAGGTATAGTTGGAACAGCCCTAAGTCTCCTAATTCGAGCTGAACTTGGACAACCTG
GATCTCTTTTAGGAGATGATCAGATTTATAATGTAATCGTAACC
>GZ5_109
TTTGGTGCATGAGCAGGAATAGTTGGAACAGCCCTGAGTCTTTTAATTCGAGCTGAATTA
GGGCAACCAGGTTCTCTCTTAGGTGATGATCAGATCTATAATGTAATTGTAACC
>GZ5_110
GCAGGTATAGTTGGAACAGCCCTAAGTCTCCTAATTCGAGCTGAACTTGGACAACCTGGA
TCTCTTTTAGGAGATGATCAGATTTATAATGTAATCGTAACC
>GZ5_111
TTTTGGTGCATGAGCAGGTATAGTTGGAACAGCCCTAAGTCTCCTAATTCGAGCTGAACT
TGGGCAACCTGGATCACTTTTAGGGGATGATCAGATTTATAATGTAATCGTAACT
>GZ5_112
TTTTTGGTGCATGAGCAGGTATAGTCGGAACAGCCCTAAGTCTCCTAATTCGAGCTGAAC
TTGGGCAACCTGGATCACTTTTAGGGGATGATCAGATTTATAATGTAATCGTAACC
>GZ5_114
TAAGTCTCCTAATTCGAGCTGAACTTGGACAACCTGGATCTCTTTTAGGAGATGATCAGA
TTTATAATGTAATCGTAACC
>GZ5_115
TATAGTTGGAACAGCCCTAAAGTCTACTAATTCGAGCCGAACTTGGTCAAACCTGGGTCT
CTTTTAGGAGACGATCAGATTTATAATGTGATCGTAACT
>GZ5_116
TTTTTGGTGCATGAGCAGGTATAGTTGGAACAGCCCTAAGTCTCCTTATTCGAGCTGAAC
TTGGGCAACCTGGATCACTTTTAGGGGATGATCAGATCTACAATGTAATCGTAACC
>GZ5_118
TTTTTGGTGCATGAGCAGGTATAGTTGGAACAGCCCTAAGTCTCCTTATTCGAGCTGAAC
TTGGGCAACCTGGATCACTTTTAGGGGATGATCAGATCTACAATGTAATCGTAACC
>GZ5_119
TAAGTCTCCTAATTCGAGCTGAACTTGGACAACCTGGATCTCTTTTAGGAGATGATCAGA
TTTATAATGTAATCGTAAC
>GZ5_120
TTGGTGCATGAGCAGGTATAGTTGGAACAGCCCTAAGTCTTCTAATTCGAGCTGAGCTTG
GACAACCTGGATCACTTTTAGGGGATGATCAGATTTATAATGTAATCGTAA
>GZ5_121
TTTTGGTGCATGAGCAGGTATAGTTGGGACAGCCCTAAGCCTCCTAATTCGAGCTGAACT
TGGGCAACCTGGATCTCTTTTAGGAGATGATCAGATTTATAATGTAATTGTAACC
>GZ5_122TTTTGGTGCATGAGCAGGTATAGTTGGGACAGCCCTAAGCCTCCTAATTCGAGCTGAAC
TTGGGCAACCTGGATCTCTTTTAGGAGATGATCAGATTTATAATGTAATTGTAACC
>GZ5_123
TTTTGGTGCATGAGCAGGTATAGTTGGGACAGCCCTAAGCCTCCTAATTCGAGCTGAACT
TGGGCAACCTGGATCTCTTTTAGGAGATGATCAGATTTATAATGTAATTGTAACC
>GZ5_124
TTTTGGTGCATGAGCAGGTATAGTTGGGACAGCCCTAAGCCTCCTAATTCGAGCTGAACT
TGGGCAACCTGGATCTCTTTTAGGAGATGATCAGATTTATAATGTAATTGTAACC
>GZ5_125
TTTTGGTGCATGAGCAGGTATAGTTGGGACAGCCCTAAGCCTCCTAATTCGAGCTGAACT
TGGGCAACCTGGATCTCTTTTAGGAGATGATCAGATTTATAATGTAATTGTAACC
>GZ5_126
TTTTGGTGCATGAGCAGGTATAGTTGGGACAGCCCTAAGCCTCCTAATTCGAGCTGAACT
TGGGCAACCTGGATCTCTTTTAGGAGATGATCAGATTTATAATGTAATTGTAACC
>GZ5_128
TTTTGGTGCATGAGCAGGTATAGTTGGGACAGCCCTAAGCCTCCTAATTCGAGCTGAACT
TGGGCAACCTGGATCTCTTTTAGGAGATGATCAGATTTATAATGTAATTGTAACC
>GZ5_129
TGCATGAGCAGGTATAGTTGGAACAGCCCTAAGTCTTCTAATTCGAGCTGAGCTTGGACA
ACCTGGATCACTTTTANGGGATGATCAGATTTATAATGTAATCGTAACC
>GZ5_130
TTTTGGTGCATGAGCAGGTATAGTTGGGACAGCCCTAAGCCTCCTAATTCGAGCTGAACT
TGGGCAACCTGGATCTCTTTTAGGAGATGATCAGATTTATAATGTAATTGTAACC
>GZ5_132
TTTTGGTGCATGAGCAGGTATAGTTGGGACAGCCCTAAGCCTCCTAATTCGAGCTGAACT
TGGGCAACCTGGATCTCTTTTAGGAGATGATCAGATTTATAATGTAATTGTAACC
>GZ5_133
TTTTGGTGCATGAGCAGGTATAGTTGGGACAGCCCTAAGCCTCCTAATTCGAGCTGAACT
TGGGCAACCTGGATCTCTTTTAGGAGATGATCAGATTTATAATGTAATTGTAACC
>GZ5_134
TTTTGGTGCATGAGCAGGTATAGTTGGGACAGCCCTAAGCCTCCTAATTCGAGCTGAACT
TGGGCAACCTGGATCTCTTTTAGGAGATGATCAGATTTATAATGTAATTGTAACC
>GZ5_135
TTTTGGTGCATGAGCAGGTATAGTTGGGACAGCCCTAAGCCTCCTAATTCGAGCTGAACT
TGGGCAACCTGGATCTCTTTTAGGAGATGATCAGATTTATAATGTAATTGTAACC
>GZ5_136
TTTTGGTGCATGAGCAGGTATAGTTGGGACAGCCCTAAGCCTCCTAATTCGAGCTGAACT
TGGGCAACCTGGATCTCTTTTAGGAGATGATCAGATTTATAATGTAATTGTAACC
>GZ5_137
TTTTGGTGCATGAGCAGGTATAGTTGGGACAGCCCTAAGCCTCCTAATTCGAGCTGAACT
TGGGCAACCTGGATCTCTTTTAGGAGATGATCAGATTTATAATGTAATTGTAACC
>GZ5_138
TTTTGGTGCATGAGCAGGTATAGTTGGGACAGCCCTAAGCCTCCTAATTCGAGCTGAACT
TGGGCAACCTGGATCTCTTTTAGGAGATGATCAGATTTATAATGTAATTGTAACC
>GZ5_139
TTTTGGTGCATGAGCAGGTATAGTTGGGACAGCCCTAAGCCTCCTAATTCGAGCTGAACT
TGGGCAACCTGGATCTCTTTTAGGAGATGATCAGATTTATAATGTAATTGTAACC
>GZ5_140
TTTTGGTGCATGAGCAGGTATAGTTGGGACAGCCCTAAGCCTCCTAATTCGAGCTGAACT
TGGGCAACCTGGATCTCTTTTAGGAGATGATCAGATTTATAATGTAATTGTAACC
>GZ5_141
TCCTTCTATTATCCCTCCCAGTACTTGCAGCCGGCATTACAATACTACTTACTGATCGAA
ACCTAAACACAACATTCTTTGATCCAGCAGGCGGAGGGGATCCAATTCTTTATCAACATT
TATTCTGATTCTTCGG
>GZ5_143
TAGTGGGAACAGCCCTCAGCCTTCTAATTCGAGCCGAGTTAGGCCAGCCCGGATCACTCC
TAGGGGATGATCAGGTCTATAATGTTATCGTAACC
>GZ5_144
TCCTTCTATTATCCCTCCCAGTACTTGCAGCCGGCATTACAATACTACTTACTGATCGAA
ACCTAAACACAACATTCTTTGATCCAGCAGGCGGAGGGGATCCAATTCTTTATCAACATT
TATTCTGATTCTTCGG
>GZ5_146
TGAGCAGGTATAGTTGGAACAGCCCTAAGTCTTCTAATTCTAGCTGAGCTTGGACAACCT
GGATCACTTTTAGGGGATGATCAGATTTATAATGTAATCGTAACC
>GZ5_147
TGAGCAGGTATAGTTGGAACAGCCCTAAGTCTTCTAATTCTAGCTGAGCTTGGACAACCT
GGATCACTTTTAGGGGATGATCAGATTTATAATGTAATCGTAACC
>GZ5_148
CTCCTTCTATTATCCCTCCCAGTACTTGCAGCCGGCATTACAATACTACTTACTGATCGA
AACCTAAACACAACATTCTTTGATCCAGCAGGCGGAGGGGATCCAATTCTTTATCAACAT
TTATTCTGATTCTT
>GZ5_150
CTCCTTCTATTATCCCTCCCAGTACTTGCAGCCGGCATTACAATACTACTTACTGATCGA
AACCTAAACACAACATTCTTTGATCCAGCAGGCGGAGGGGATCCAATTCTTTATCAACAT
TTATTCTGATTCTT
>GZ5_153
TAGTGGGAACAGCCCTCAGCCTTCTAATTCGAGCCGAGTTAGGCCAGCCCGGATCACTCC
TAGGGGATGATCAGGTCTATAATGTTATCGTAACC
>GZ5_154
TCTAANTCGANNTGAGCTTGGACAACCTGGATCACTTTTAGGGGATGATCAGATTTATAA
TGTAATCGTAACC
>GZ5_156
TCTAANTCGANNTGAGCTTGGACAACCTGGATCACTTTTAGGGGATGATCAGATTTATAA
TGTAATCGTAACC
>GZ5_157
TCTAANTCGANNTGAGCTTGGACAACCTGGATCACTTTTAGGGGATGATCAGATTTATAA
TGTAATCGTAACC
>GZ5_158
CTCCTTCTATTATCCCTCCCAGTACTTGCAGCCGGCATTACAATACTACTTACTGATCGA
AACCTAAACACAACATTCTTTGATCCAGCAGGCGGAGGGGATCCAATTCTTTATCAACAT
TTATTCTGATTCTT
>GZ5_159
CTCCTTCTATTATCCCTCCCAGTACTTGCAGCCGGCATTACAATACTACTTACTGATCGA
AACCTAAACACAACATTCTTTGATCCAGCAGGCGGAGGGGATCCAATTCTTTATCAACAT
TTATTCTGATTCTT
>GZ5_160
CTCCTTCTATTATCCCTCCCAGTACTTGCAGCCGGCATTACAATACTACTTACTGATCGA
AACCTAAACACAACATTCTTTGATCCAGCAGGCGGAGGGGATCCAATTCTTTATCAACAT
TTATTCTGATTCTT
>GZ5_161
TTGGTGCATGAGCAGGTATAGTTGGGACAGCCCTAAGCCTCCTAATTCGAGCTGAACTTG
GGCAACCTGGATCTCTTTTAGGAGATGATCAGATTTATAATGTAATT
>GZ5_162
GGTGCATGAGCAGGAATAGTTGGAACAGCCCTGAGTCTTTTAATTCGAGCTGAATTAGGG
CAACCAGGTTCTCTCTTAGGTGATGATCAGATCTATAATGTAATTGTAACC
>GZ5_164
CTATTCTCCTCCTCCTTTCACTTCCAGTCCTTGCAGCAGGGATTACAATATTACTTACAG
ACCGTAACCTTAATACCACATTCTTTGATCCTGCGGGTGGGGGAGATCCAATTCTTTACC
AACATCTATTNTGATTCTTCGG
>GZ5_166
AGCAGGTATAGTTGGGACAGCCCTAAGCCTCCTAATTCGAGCTGAACTTGGGCAACCTGG
ATCTCTTTTAGGAGATGATCAGATTTATAATGTAATTGTAACC
>GZ5_169
AGCAGGTATAGTTGGAACAGCCCTAAGTCTCCTAATTCGAGCTGAACTTGGACAACCTGG
ATCTCTTTTAGGAGATGATCAGATTTATAATGTAATCGTAACC
>GZ5_170
TGAGCAGGTATAGTTGGAACAGCCCTAAGTCTTCTAATTCTAGCTGAGCTTGGACAACCT
GGATCACTTTTAGGGGATGATCAGATTTATAATGTAATCGTAACC
>GZ5_172
TCTAANTCGANNTGAGCTTGGACAACCTGGATCACTTTTAGGGGATGATCAGATTTATAA
TGTAATCGTAACC
>GZ5_173
TAGTGGGAACAGCCCTCAGCCTTCTAATTCGAGCCGAGTTAGGCCAGCCCGGATCACTCC
TAGGGGATGATCAGGTCTATAATGTTATCGTAACC
>GZ5_174
TTTTTGGTGCATGAGCAGGTATAGTTGGAACAGCCCTAAGTCTTCTAATTCGAGCTGAGC
TTGGACAACCTGGATCACTTTTAGGGGATGATCAGATTTATAATGTAATCGTAACC
>GZ5_175
TTTTTGGTGCATGAGCAGGTATAGTTGGAACAGCCCTAAGTCTTCTAATTCGAGCTGAGC
TTGGACAACCTGGATCACTTTTAGGGGATGATCAGATTTATAATGTAATCGTAACC
>GZ5_176
TCTAANTCGANNTGAGCTTGGACAACCTGGATCACTTTTAGGGGATGATCAGATTTATAA
TGTAATCGTAACC
>GZ5_177
GAGCAGGTATAGTTGGAACAGCCCTAAGTCTTCTAATTCGAGCTGAGCTTGGACAACCTG
GATCACTTTTAGGGGATGATCAGATTTATAATGTAATCGTAACC
>GZ5_178
GAGCAGGTATAGTTGGAACAGCCCTAAGTCTTCTAATTCGAGCTGAGCTTGGACAACCTG
GATCACTTTTAGGGGATGATCAGATTTATAATGTAATCGTAACC
>GZ5_179
AGTGGGAACAGCCCTCAGCCTTCTAATTCGAGCCGAGTTAGGCCAGCCCGGATCACTCCT
AGGGGATGATCAGGTCTATAATGTTATCGTAACC
>GZ5_180
GAGCAGGTATAGTTGGAACAGCCCTAAGTCTTCTAATTCGAGCTGAGCTTGGACAACCTG
GATCACTTTTAGGGGATGATCAGATTTATAATGTAATCGTAACC
>GZ5_181
TGAGCAGGTATAGTTGGAACAGCCCTAAGTCTTCTAATTCTAGCTGAGCTTGGACAACCT
GGATCACTTTTAGGGGATGATCAGATTTAT
>GZ5_182
TTTTTGGTGCATGAGCAGGTATAGTTGGAACAGCCCTAAGTCTTCTAATTCGAGCTGAGC
TTGGACAACCTGGATCACTTTTAGGGGATGATCAGATTTATAATGTAATCGTAACC
>GZ5_183
TTTTTGGTGCATGAGCAGGTATAGTTGGAACAGCCCTAAGTCTTCTAATTCGAGCTGAGC
TTGGACAACCTGGATCACTTTTAGGGGATGATCAGATTTATAATGTAATCGTAACC
>GZ5_184
TTTTTGGTGCATGAGCAGGTATAGTTGGAACAGCCCTAAGTCTTCTAATTCGAGCTGAGC
TTGGACAACCTGGATCACTTTTAGGGGATGATCAGATTTATAATGTAATCGTAACC
>GZ5_185
TTTTTGGTGCATGAGCAGGTATAGTTGGAACAGCCCTAAGTCTTCTAATTCGAGCTGAGC
TTGGACAACCTGGATCACTTTTAGGGGATGATCAGATTTATAATGTAATCGTAACC
>GZ5_186
TTTTTGGTGCATGAGCAGGTATAGTTGGAACAGCCCTAAGTCTTCTAATTCGAGCTGAGC
TTGGACAACCTGGATCACTTTTAGGGGATGATCAGATTTATAATGTAATCGTAACC
>GZ5_187
TTTGGTGCATGAGCAGGTATAGTTGGGACAGCCCTAAGCCTCCTAATTCGAGCTGAACTT
GGGCAACCTGGATCTCTTTTAGGAGATGATCAGATTTATAATGTAATTGTAACC
>GZ5_188
TTTGGTGCATGAGCAGGTATAGTTGGGACAGCCCTAAGCCTCCTAATTCGAGCTGAACTT
GGGCAACCTGGATCTCTTTTAGGAGATGATCAGATTTATAATGTAATTGTAACC
>GZ5_189
TTTTTGGTGCATGAGCAGGTATAGTTGGAACAGCCCTAAGTCTTCTAATTCGAGCTGAGC
TTGGACAACCTGGATCACTTTTAGGGGATGATCAGATTTATAATGTAATCGTAACC
>GZ5_190
TTTTTGGTGCATGAGCAGGTATAGTTGGAACAGCCCTAAGTCTTCTAATTCGAGCTGAGC
TTGGACAACCTGGATCACTTTTAGGGGATGATCAGATTTATAATGTAATCGTAACC
>GZ5_191
TTTTTGGTGCATGAGCAGGTATAGTTGGAACAGCCCTAAGTCTTCTAATTCGAGCTGAGC
TTGGACAACCTGGATCACTTTTAGGGGATGATCAGATTTATAATGTAATCGTAACC
>GZ5_192
TTTTTGGTGCATGAGCAGGTATAGTTGGAACAGCCCTAAGTCTTCTAATTCGAGCTGAGC
TTGGACAACCTGGATCACTTTTAGGGGATGATCAGATTTATAATGTAATCGTAACC
>GZ5_193
TTTGGTGCATGAGCAGGTATAGTTGGGACAGCCCTAAGCCTCCTAATTCGAGCTGAACTT
GGGCAACCTGGATCTCTTTTAGGAGATGATCAGATTTATAATGTAATTGTAACC
>GZ5_194
TTTGGTGCATGAGCAGGTATAGTTGGGACAGCCCTAAGCCTCCTAATTCGAGCTGAACTT
GGGCAACCTGGATCTCTTTTAGGAGATGATCAGATTTATAATGTAATTGTAACC
>GZ5_195
TGGTGCATGAGCAGGTATAGTTGGGACAGCCCTAAGTCTCTTAATTCGAGCTGAACTTGG
ACAACCAGGATCTCTTCTAGGAGATGACCAGATTTATAATGTAATTGTAACC
>GZ5_196
TCTAANTCGANNTGAGCTTGGACAACCTGGATCACTTTTAGGGGATGATCAGATTTATAA
TGTAATCGTAACC
>GZ5_197
TTGGTGCATGAGCAGGTATAGTTGGAACAGCCCTAAGTCTTCTAATTCGAGCTGAGCTTG
GACAACCTGGATCACTTTTAGGGGATGATCAGATTTATAATGTAATCGTAACC
>GZ5_198
TTTTTGGTGCATGAGCAGGTATAGTTGGGACAGCCCTAAGCCTCCTAATTCGAGCTGAAC
TTGGGCAACCTGGATCTCTTTTAGGAGATGATCAGATTTATAATGTAATTGTAACC
>GZ5_199
TTGGTGCATGAGCAGGTATAGTTGGAACAGCCCTAAGTCTTCTAATTCGAGCTGAGCTTG
GACAACCTGGATCACTTTTAGGGGATGATCAGATTTATAATGTAATCGTAACC
>GZ5_200
TTGGTGCATGAGCAGGTATAGTTGGAACAGCCCTAAGTCTTCTAATTCGAGCTGAGCTTG
GACAACCTGGATCACTTTTAGGGGATGATCAGATTTATAATGTAATCGTAACC
>GZ6_001
AGAATGTAGTATTAAGGTTACGATCTGTAAGTAATATTGTAATCCCTGCTGCAAGAACTG
GAAGTGATAGGAGGAGAAGAATAGTGGTTACAAGAATAGATCAAACAAATAAT
>GZ6_003
AATCCCTGCTGCAAGAACTGGAAGTGAGAGGAGAAGTAAAATAGTAGTTACAAGGATAGA
TCAAACAAATAGT
>GZ6_004
GAATGTAGTATTAAGGTTACGATCTGTAAGTAATATTGTAATCCCTGCTGCAAGAACTGG
AAGTGAGAGGAGAAGTAAAATAGTAGTTACAAGGATAGATCAAACAAATAGT
>GZ6_005
AGAATGTAGTATTAAGGTTACGATCTGTAAGNNNNATTGTAATCCCTGCTGCAAGAACTG
GAAGTGAGAGGAGAAGTAAAATAGTAGTTACAAGGATAGATCAAACAAATAGT
>GZ6_006
GAATGTAGTATTAAGGTTACGATCTGTAAGTNNTATTGTAATCCCTGCTGCAAGAACTGG
AAGTGAGAGGAGAAGTAAAATAGTAGTTACAAGGATAGATCAAACAAATAGT
>GZ6_007
TGCAGGATCAAAGAATGTAGTATTAAGGTTACGATCTGTAAGTAATATTGTAATCCCTGC
TGCAAGAACTGGAAGTGATAGGAGGAGAAGAATAGTGGTTACAAGAATAGATCAAACAAA
TAAT
>GZ6_008
AGAATGTAGTATTAAGGTTGCGATCTGTGAGTAATATTGTAATTCCTGCTGCAAGAACTG
GAAGTGATAGGAGAAGTAGGATAGTAGTTACAAGGATGGATCAAACAAATAAT
>GZ6_009
AGAATGTAGTATTAAGGTTACGATCTGTAAGAAATATTGTAATCCCTGCTGCAAGAACTG
GAAGTGAGAGGAGAAGTAAAATAGTAGTTACAAGGATAGATCAAACAAATAGT
>GZ6_017
AGAATGTAGTATTAAGGTTACGATCTGTAANNNNNNNNNNNAATCCCTGCTGCAAGAACT
GGAAGTGATAGGAGGAGAANNAATAGTGGTTACAAGAATAGATCAAACAAATAAT
>GZ6_018
TGCGGGATCAAAGAATGTAGTATTAAGGTTACGATCTGTAAGTAATATTGTAATCCCTGC
TGCAAGAACTGGAAGTGAGAGGAGAAGTAAAATAGTAGTTACAAGGATAGATCAAACAAA
TAGT
>GZ6_041
GAATGTAGTATTAAGGTTACGATCTGNNNNNNNNNNNNNAATTCCTGCTGCGAGAACTGG
AAGTGAGAGGAGAAGTAGGATAGTAGTTACAAGAATGGATCAAACAAATAAT
>GZ6_042
GAATGTAAGTATTAAGGTTACGATCTGTAAGNNNTATTGTAATACCTGCTGCAAGAACTG
GAAGTGCTAGGAGAAGAAGAATAGTGGTTACAAGAATAGATCAAACAAATAAT
>GZ6_047
TCCACCTGCAGGATCAAAGAATGTAGTATTAAGGTTACGATCTGTAAGTAATATTGTAAT
CCCTGCTGCAAGAACTGGAAGTGATAGGAGGAGAAGAATAGTGGTTACAAGAATAGATCA
AACAAATAAT
>GZ6_048
AGAATGTAGTATTAAGGTTACGATCTGTNNNNNNNNNNNNNAATCCCTGCTGCAAGAACT
GGAAGTGATAGGANGAGAAGAATAGTGGTTACAAGAATAGATCAAACAAATAAT
>GZ6_049
TGTAGTATTAAGGTTACGATCTGTAAGTAATATTGTAATACCTGCTGCAAGAACTGGAAG
TGCTAGGAGAAGAAGAATAGTGGTTACAAGAATAGATCAAACAAATAAT
>GZ6_057
GTAATCCCTGCTGCAAGAACTGGAAGTGAAAGGAGANGAAAATAGTGGTTACAAGAATAG
ATCAAACGAATAA
>GZ6_058
TGCGGGATCAAAGAATGTAGTATTAAGGTTACGATCTGNNNNNNNNATTGTAATCCCTGC
TGCAAGAACTGGAAGTGAGAGGAGAAGTAAAATAGTAGTTACAAGGATAGATCAAACAAA
TAGT
>GZ6_064
AGAATGTAGTATTAAGGTTACGATCTGTAANNNNNATTGTAATCCCTGCTGCAAGAACTG
GAAGTGATAGGAGGAGAAGAATAGTGGTTACAAGAATAGATCAAACAAATAAT
>GZ6_065
GAATGTGGTATTAAGGTTACGGTCTGTAAGTAATATTGTAATCCCTGCTGCAAGAACTGG
AAGTGAAAGGAGAAGAAGAATAGTGGTTACAAGAATAGATCAAACGAATAAT
>GZ6_066
TGTGGTATTAAGGTTTCGGTCTGTGAGTAGTATTGTAATCCCTGCTGCAAGAACTGGCAG
GGAGAGAAGAAGAAGAACAGTAGTTACGAGAATTGATCAAACAAATAAT
>GZ6_067
GAATGTGGTATTAAGGTTTCGGTCTGTGANTAGTATTGTAATCCCTGCTGCAAGAACTGG
CAGGGAGAGAAGAAGAAGAACAGTAGTTACGAGAATTGATCAAACAAATAAT
>GZ6_073
GTAATTCCTGCTGCAAGAACTGGAAGGGAGAGGAGAAGAAGAATAGTAGTTACAAGAATT
GATCAAACAAATAAT
>GZ6_075
TTCCTGCTGCGAGAACTGGAAGTGAGAGGANNNNTAGAGATAGTAGTTACAAGAATGGAT
CAAACAAATAT
>GZ6_101
GGTCAAAGAATGTAGTATTAAGGTTGCGATCTGNNNNNNNNATTGTAATCCCTGCTGCAA
GAACTGGAAGTGAGAGGAGAAGAAGAATAGTAGTTACAAGAATAGATCAAACAAATAAT
>GZ6_102
TGTAGTGTTAAGGTTACGGTCTGTAAGTAATATTGTAATTCCTGCTGCAAGAACTGGAAG
GGAGAGGAGAAGAAGAATAGTAGTTACAAGAATTGATCAAACAAATAAT
>GZ6_103
GTAATTCCTGCTGCAAGAACTGGAAGGGAGAGGAGAAGAAGAATAGTAGTTACAAGAATT
GATCAAACAAATAAT
>GZ6_104
TAATTCCTGCTGCAAGAACTGGAAGGGAGAGGAGAAGAAGAATAGTAGTTACAAGAATTG
ATCAAACAAATAAT
>GZ6_106
TGTAGTGTTAAGGTTACGGTCTGTANNNNNNATTGTAATTCCTGCTGCAAGAACTGGAAG
GGAGAGGAGAAGAAGAATAGTAGTTACAAGAATTGATCAAACAAATAAT
>GZ6_110
GTAATTCCTGCTGCAAGAACTGGAAGGGAGAGGAGAAGAAGAATAGTAGTTACAAGAATT
GATCAAACAAATAAT
>GZ6_112
TGTAGTGTTAAGGTTACGGTCTGTAAGTAATATTGTAATTCCTGCTGCAAGAACTGGAAG
GGAGAGGAGAAGAAGAATAGTAGTTACAAGAATTGATCAAACAAATAAT
>GZ6_120
GAATGTAGTATTAAGGTTACGATCTGTNNNNNNNATTGTAATCCCTGCTGCAAGAACTGG
AAGTGAGAGGAGAAGGAGAATAGTGGTTACAAGAATAGATCAGACAAATAAT
>GZ6_121
TGTAGTATTAAGGTTACGATCTGNNNNNNNNATTGTAATCCCTGCTGCAAGAACTGGAAG
TGAGAGGAGAAGTAAAATAGTAGTTACAAGGATAGATCAAACAAATAGT
>GZ6_122
AGAATGTAGTATTAAGGTTACGATCTGTAAGTAATATTGTAATCCCTGCTGCAAGAACTG
GAAGTGAGAGGAGAAGTAAAATAGTAGTTACAAGGATAGATCAAACAAATAGT
>GZ6_123
ATGTAGTGTTAAGGTTACGGTCTGTAAGTAATATTGTAATTCCTGCTGCAAGAACTGGAA
GGGAGAGGAGAAGAAGAATAGTAGTTACAAGAATTGATCAAACAAATAAT
>GZ6_124
GAATGTAGTGTTAAGGTTACGGTCTGTAAGTAATATTGTAATTCCTGCTGCAAGAACTGG
AAGGGAGAGGAGAAGAAGAATAGTAGTTACAAGAATTGATCAAACAAATAAT
>GZ6_125
GTAATTCCTGCTGCAAGAACTGGAAGGGAGAGGAGAAGAAGAATAGTAGTTACAAGAATT
GATCAAACAAATAAT
>GZ6_126
AGAATGTAGTATTAAGGTTNCGATCTGTGAGTAATATTGTAATTCCTGCTGCGAGAACTG
GAAGTGAGAGGAGAAGNAGNATAGTAGTTACAAGAATGGATCAAACAAATAAT
>GZ6_127
GAATGTAGTATTAAGGTTACGATCTGTGAGTAATATTGTAATTCCTGCTGCGAGAACTGG
AAGTGAGANGNNGTAGTAGGATAGTAGTTACAAGAATGGATCAAACAAATAAT
>GZ6_128
AGAATGTAGTATTAAGGTTACGATCTGTGAGTAATATTGTAATTCCTGCTGCGAGAACTG
GAAGTGAGAGGAGAAGTAGGATAGTAGTTACAAGAATGGATCAAACAAATAAT
>GZ6_129
GTAATACCTGCTGCAAGAACTGGAAGTGCTAGGAGAAGAAGAATAGTGGTTACAAGAATA
GATCAAACAAATAAT
>GZ6_130
GAATGTAGTATTAAGGTTACGATCTGTAAGTAATATTGTAATCCCTGCTGCAAGGACTGG
AAGTGAGAGGAGAAGAAGAATAGTGGTTACAAGAATAGATCAAACAAATAAT
>GZ6_134
AAGAATGTAGTATTAAGGTTACGATCTGTNNNNNNNATTGTAATCCCTGCTGCAAGAACT
GGAAGTGATAGGAGGAGAAGAATAGTGGTTACAAGAATAGATCAAACAAATAAT
>GZ6_137
AAGAATGTAGTATTAAGGTTACGATCTGTAAGTAATATTGTAATCCCTGCTGCAAGAACT
GGAAGTGAGAGGAGAAGTAAAATAGTAGTTACAAGGATAGATCAAACAAATAGT
>GZ6_138
AGAATGTTGTGTTTAGGTTTCGGTCCGTAAGTAGTATTGTAATGCCAGCGGCGAGCACTG
GGAGTGCTAAAAGAAGGAGGATGGTTGTCACTAGAATGGACCAGACAAACAGG
>GZ6_139
AGAATGTAGTATTAAGGTTACGATCTGTAAGTAATATTGTAATCCCTGCTGCAAGAACTG
GAAGTGAGAGGAGAAGTAAAATAGTAGTTACAAGGATAGATCAAACAAATAGT
>GZ6_141
TTGTAATTCCTGCTGCAAGGACTGGAAGTGAGAGGAGAAGAAGAATAGTGGTTACAAGAA
TAGATCAAACAAATAAT
>GZ6_142
TAATCCCTGCTGCAAGAACTGGAAGTGATAGGAGGAGAAGAATAGTGGTTACAAGAATAG
ATCAAACAAATAAT
>GZ6_144
TGTAATCCCTGCTGCAAGAACTGGAAGTGATAGGAGGAGAAGAATAGTGGTTACAAGAAT
AGATCAAACAAATAAT
>GZ6_145
AGAATGTAGTATTAAGGTTACGATCTGTAAGTAATATTGTAATCCCTGCTGCAAGAACTG
GAAGTGATAGGAGGAGAAGAATAGTGGTTACAAGAATAGATCAAACAAATAAT
>GZ6_146
AGAATGTAGTATTAAGGTTACGATCTGTAAGTAATATTGTAATCCCTGCTGCAAGAACTG
GAAGTGATAGGAGGAGAAGAATAGTGGTTACAAGAATAGATCAAACAAATAAT
>GZ6_149
AAGAATGTAGTATTAAGGTTACGATCTGTNNNNNNTATTGTAATCCCTGCTGCAAGAACT
GGAAGTGATAGGAGGAGAAGAATAGTGGTTACAAGAATAGATCAAACAAATAAT
>GZ6_154
GTAATCCCTGCTGCAAGAACTGGAAGTGATAGGAGGAGAAGAATAGTGGTTACAAGAATA
GATCAAACAAATAAT
>GZ6_157
GTAATCCCTGCTGCAAGAACTGGAAGTGATAGGANNGAGAAGAATAGTGGTTACAAGAAT
AGATCAAACAAATAAT
>GZ6_160
AAGAATGTAGTATTAAGGTTACGATCTGTAANNNNTATTGTAATACCTGCTGCAAGAACT
GGAAGTGCTAGGAGAAGAAGAATAGTGGTTACAAGAATAGATCAAACAAATAAT
>GZ6_164
GAATGTAGTATTAAGGTTACGATCTGTAAGTAATATTGTAATCCCTGCTGCAAGAACTGG
AAGTGATAGGAGGAGAAGAATAGTGGTTACAAGAATAGATCAAACAAATAAT
>GZ6_176
AGAATGTAGTATTAAGGTTACGATCTGTAAGTAATATTGTAATACCTGCTGCAAGAACTG
GAAGTGCTAGGAGAAGAAGAATAGTGGTTACAAGAATAGATCAAACAAATAAT
>GZ6_177
AGAATGTAGTATTAAGGTTACGATCTGTAAGTAATATTGTAATACCTGCTGCAAGAACTG
GAAGTGCTAGGAGAAGAAGAATAGTGGTTACAAGAATAGATCAAACAAATAAT
>GZ7_001
CTAAGNCTTCTAATTCGAGCTGANCTNGGACAACCTGGATCACTTTTAGGGGATGATCAG
ATTTATAATGTAATCGTAACC
>GZ7_002
TGAGCAGGTATAGTTGGAACAGACCCTAAGTCTTCTAATTCGAGCTGAGCTTGGACAACC
TGGATCACTTTTAGGGGATGATCAGATTTATAATGTAATCGTAACC
>GZ7_003
TTTTTGGTGCATGAGCAGGTATAGTTGGAACAGGCCCTAAGTCTTCTAATTCGAGCTGAG
CTTGGACAACCTGGATCACTTTTAGGGGATGATCAGATTTATAATGTAATCGTAACC
>GZ7_004
TTTTTGGTGCATGAGCAGGTATAGTTGGAACAGCCCTAAGTCTTCTAATTCGAGCTGAGC
TTGGACAACCTGGATCACTTTTAGGGGATGATCAGATTTATAATGTAATCGTAACC
>GZ7_005
CCTAAGCCTTTTAATTCGTGCCGAACTGGGTCAGCCTGGTTCCCTCCTAGGGGATGATCA
GATTTATAATGTTATTGTAACC
>GZ7_006
CCTAAGTCTTCTAATTCGAGCTGAGCTTGGACAACCTGGATCACTTTTAGGGGATGATCA
GATTTATAATGTAATCGTAACC
>GZ7_007
TTTTTGGTGCATGAGCAGGTATAGTTGGAACAGCCCTAAGTCTTCTAATTCGAGCTGAGC
TTGGACAACCTGGATCACTTTTAGGGGATGATCAGATTTATAATGTAATCGTAACC
>GZ7_008
TTTTGGTGCATGAGCAGGTATAGTTGGAACAGCCCTAAGTCTTCTAATTCGAGCTGAGCT
TGGACAACCTGGATCACTTTTAGGGGATGATCAGATTTATAATGTAATCGTAACC
>GZ7_009
AATAATTGGAACAGCCCTAAGTCTTTTAATTCGAGCTGAACTTGGACAACCAGGCTCTCT
TTTAGGAGATGATCAGATTTATAATGTAATTGTAACT
>GZ7_010
TTTTTGGTGCATGAGCAGGTATAGTTGGAACAGCCCTAAGTCTTCTAATTCGAGCTGAGC
TTGGACAACCTGGATCACTTTTAGGGGATGATCAGATTTATAATGTAATCGTAACC
>GZ7_012
GGTATAGTTGGAACAGGCCCTAAGTCTTCTAATTCGAGCTGAGCTTGGACAACCTGGATC
ACTTTTAGGGGATGATCAGATTTATAATGTAATCGTAACC
>GZ7_013
CTTTTAATTCGTGCCGAACTGGGTCAGCCTGGTTCCCTCCTAGGGGATGATCAGATTTAT
AATGTTATTGTAACC
>GZ7_014
TTTTTGGTGCATGAGCAGGTATAGTTGGAACAGCCCTAAGTCTTCTAATTCTAGCTGAGC
TTGGACAACCTGGATCACTTTTAGGGGATGATCAGATTTATAATGTAATCGTAACC
>GZ7_015
TTTTTGGTGCATGAGCAGGTATAGTTGGAACAGCCCTAAGTCTTCTAATTCGAGCTGAGC
TTGGACAACCTGGATCACTTTTAGGGGATGATCAGATTTATAATGTAATCGTAACC
>GZ7_016
GCAGGTATAGTTGGAACAGCCCTAAGTCTTCTAATTCTAGCTGAGCTTGGACAACCTGGA
TCACTTTTAGGGGATGATCAGATTTATAATGTAATCGTAACC
>GZ7_017
CCTAAGNCTTTTAATTCGAGCNGAACTNGGACAACCTGGATCCCTTTTAGGGGATGATCA
GATTTATAATGTAATTGTAACC
>GZ7_018
CCCTAAGCCTTTTAATTCGTGCCGAACTGGGTCAGCCTGGTTCCCTCCTAGGGGATGATC
AGATTTATAATGTTATTGTAACC
>GZ7_019
CCTAAGCCTTTTAATTCGTGCCGAACTGGGTCAGCCTGGTTCCCTCCTAGGGGATGATCA
GATTTATAATGTTATTGTAACC
>GZ7_020
TTTTTGGTGCATGAGCAGGTATAGTTGGAACAGCCCTAAGTCTTCTAATTCGAGCTGAGC
TTGGACAACCTGGATCACTTTTAGGGGATGATCAGATTTATAATGTAATCGTAACC
>GZ7_021
TTTTGGTGCATGAGCAGGTATAGTCGGGACAGCTCTAAGTCTTCTAATTCGAGCTGAACT
TGGGCAGCCAGGGTCACTCTTAGGTGATGATCAGATTTACAATGTGATCGTAACC
>GZ7_022
TTTTGGTGCCTGAGCAGGCATAGTTGGAACAGCTCTAAGCCTTCTAATTCGAGCCGAACT
GGGACAGCCAGGGTCACTTTTAGGTGATGATCAGATTTACAATGTGATCGTAACC
>GZ7_023
TTTTTGGTGCCTGAGCAGGCATAGTTGGAACAGCTCTAAGCCTTCTAATTCGAGCCGAAC
TGGGACAGCCAGGGTCACTTTTAGGTGATGATCAGATTTACAATGTGATCGTAACC
>GZ7_024
TTTTTGGTGCATGAGCAGGCATAGTTGGAACAGCCCTAAGCCTTCTAATTCGAGCCGAAC
TGGGACAGCCAGGATCACTTTTAGGTGATGATCAGATTTATAATGTGATCGTGACC
>GZ7_025
TTTTGGTGCATGAGCAGGCATAGTTGGGACGGCTCTAAGCCTTCTAATTCGAGCCGAACT
TGGGCAGCCAGGATCACTTTTAGGTGATGATCAGATTTATAATGTGATCGTAACC
>GZ7_026
TTTTGGTGCCTGAGCAGGCATAGTTGGAACAGCTCTAAGCCTTCTAATTCGAGCCGAACT
GGGACAGCCAGGGTCACTTTTAGGTGATGATCAGATTTACAATGTGATCGTAACC
>GZ7_027
TTTTTGGTGCCTGAGCAGGCATAGTTGGAACAGCTCTAAGCCTTCTAATTCGAGCCGAAC
TGGGACAGCCAGGGTCACTTTTAGGTGATGATCAGATTTACAATGTGATCGTAACC
>GZ7_028
TTTTTGGTGCATGAGCAGGTATAGTTGGAACAGCCCTAAGTCTACTAATTCGAGCCGAAC
TTGGTCAACCTGGGTCTCTTTTAGGAGATGATCAGATTTATAATGTGATCGTAACT
>GZ7_029
TTTTTGGTGCCTGAGCAGGGCATAGTTGGAACAGCTCTAAGCCTTCTAATTCGAGCCGAA
CTGGGACAGCCAGGGTCACTTTTAGGTGATGATCAGATTTACAATGTGATCGTAACC
>GZ7_030
TTTTTGGTGCATGAGCAGGCATAGTTGGGACGGCTCTAAGCCTTCTAATTCGAGCCGAAC
TTGGACAGCCAGGATCACTCTTAGGTGATGATCAGATTTACAATGTGATCGTAACC
>GZ7_031
TTTTTGGTGCATGAGCAGGCATAGTTGGGACAGCTCTAAGCCTTCTAATTCGAGCCGAAC
TTGGGCAGCCAGGGTCACTCTTAGGTGATGATCAGATTTACAATGTGATCGTAACC
>GZ7_032
TCTAAGCCTTCTAATTCGAGCCGAACTTGGGCAGCCAGGATCACTTTTAGGTGATGATCA
GATTTATAATGTGATCGTAACC
>GZ7_033
TTTTGGTGCCTGAGCAGGCATAGTTGGAACAGCTCTAAGCCTTCTAATTCGAGCCGAACT
GGGACAGCCAGGGTCACTTTTAGGTGATGATCAGATTTACAATGTGATCGTAACC
>GZ7_034
TTTTTGGTGCCTGAGCAGGCATAGTTGGAACAGCTCTAAGCCTTCTAATTCGAGCCGAAC
TGGGACAGCCAGGGTCACTTTTAGGTGATGATCAGATTTACAATGTGATCGTAACC
>GZ7_035
TTTTTGGTGCATGAGCAGGCATAGTTGGGACAGCTCTAAGCCTTCTAATTCGAGCCGAAC
TTGGGCAGCCAGGGTCACTCTTAGGTGATGATCAGATTTACAATGTGATCGTAACC
>GZ7_036
TTTTTGGTGCCTGAGCAGGCATAGTTGGAACAGCTCTAAGCCTTCTAATTCGAGCCGAAC
TGGGACAGCCAGGGTCACTTTTAGGTGATGATCAGATTTACAATGTGATCGTAACC
>GZ7_037
TTTTTGGTGCATGAGCAGGAATAGTTGGAACAGCTTTAAGCCTTCTAATTCGAGCCGAAC
TGGGACAGCCAGGATCTCTTTTAGGAGATGACCAGATTTATAATGTGATCGTAACC
>GZ7_038
TGTGAGTAATATTGTAATCCCTGCTGCAAGAANTGGTAGGGAGAGAAGAAGAAGAACAGT
AGTTACGAGAATTGATCAGACAAATAATGGTGTTTGATATTGGGAAACCTCCAAAA
>GZ7_039
TTTTTGGTGCATGAGCAGGCATAGTTGGGACGGCTCTAAGCCTTCTAATTCGAGCCGAAC
TTGGGCAGCCAGGGTCACTTTTAGGTGATGATCAGATTTATAATGTGATCGTAACCTTCA
ATTTCCCAATATCAAACACCATTATTTGTTTGATCAATTCTCGTAACTACTGTTCTTCTT
CTTCTCTCCCTGCCAGNTCTTGCAGCCGGGATTACAATATTACTCACAGA
>GZ7_040
TTTTGGTGCATGAGCAGGCATAGTTGGAACAGCTCTAAGCCTTCTAATTCGAGCCGAACT
GGGACAGCCAGGATCACTTTTAGGTGATGATCAGATTTATAATGTGATCGTAACCATTTC
CCAATATCAAACACCATTATTCTTTTGATCAATCCTTGTAACCACTATTCTCCTCCTCCT
CTCCCTTC
>GZ7_041
TTTTTGGTGCATGAGCAGGTATAGTCGGAACAGCCCTAAGTCTCCTAATTCGAGCTGAAC
TTGGGCAACCTGGATCACTTTTAGGGGATGATCAGATTTATAATGTAATCGTAACC
>GZ7_042
TTTTTGGTGCATGAGCAGGAATAATTGGAACAGCCCTAAGTCTTTTAATTCGAGCTGAAC
TTGGACAACCAGGCTCTCTTTTAGGAGATGATCAGATTTATAATGTAATTGTAACT
>GZ7_043
GGTGCATGAGCAGGTATAGTTGGAACAGCCCTAAGTCTCCTAATTCTTAGCTGAACTTGG
ACAACCTGGATCACTTTTAGGNGATGATCAGATTTATAATGTAATCGTAACC
>GZ7_044
TTTTGGTGCATGAGCAGGTATAGTTGGAACAGCCCTAAGTCTCCTTATTCGAGCTGAACT
TGGGCAACCTGGATCACTTTTAGGGGATGATCAGATCTACAATGTAATCGTAACC
>GZ7_045
TTTTTGGTGCATGAGCAGGTATAGTCGGAACAGCCCTAAGTCTCCTAATTCGAGCTGAAC
TTGGGCAACCTGGATCACTTTTAGGGGATGATCAGATTTATAATGTAATCGTAACC
>GZ7_046
GTCGCATGAGCAGGTATAGTTGGAACAGCCCTAAGTCTTCTAATTCTGAGCTGAACTTGG
ACAACCTGGATCACTTTTAGGGGATGATCAGATTTATAATGTAATCGTAACC
>GZ7_047
TTTTTGGTGCATGAGCAGGTATAGTTGGTACAGCCCTAAGTCTCCTAATTCGAGCTGAAC
TTGGACAACCTGGATCACTTTTAGGAGATGATCAGATCTATAATGTAATCGTAACC
>GZ7_048
GGTGCATGAGCAGGTATAGTTGGAACAGCCCTAAGTCTTCTAATTCGAGCTGAACTTGGA
CAACCTGGATCACTTTTAGGGGATGATCAGATCTACAATGTAATCGTAACC
>GZ7_049
TTTTTGGTGCATGAGCAGGTATAGTTGGAACAGCCCTAAGTCTTCTAATTCGAGCTGAGC
TTGGACAACCTGGATCACTTTTAGGGGATGATCAGATTTATAATGTAATCGTAACC
>GZ7_050
TTTTTGGTGCATGAGCAGGTATAGTTGGAACGGCCCTAAGTCTTCTAATTCGAGCTGAAC
TTGGACAACCTGGATCACTTTTAGGGGATGATCAGATCTACAATGTAATCGTAACC
>GZ7_051
TTTTTGGTGCATGAGCAGGTATAGTTGGAACAGCCCTAAGTCTCCTAATTCGAGCTGAAC
TTGGACAACCTGGATCTCTTTTAGGAGATGATCAGATTTATAATGTAATCGTAACC
>GZ7_052
TTTTTGGTGCATGAGCAGGTATAGTTGGAACAGCCCTAAGTCTTCTAATTCGAGCTGAGC
TTGGACAACCTGGATCACTTTTAGGGGATGATCAGATTTATAATGTAATCGTAACC
>GZ7_053
TTTTTGGTGCATGAGCAGGTATAGTTGGAACAGCCCTAAGTCTACTAATTCGAGCCGAAC
TTGGTCAACCTGGGTCTCTTTTAGGAGATGATCAGATTTATAATGTGATCGTAACT
>GZ7_054
TTTTTGGTGCATGAGCAGGGTATAGTTGGAACAGCCCTAAGTCTTCTAATTCGAGCTGAG
CTTGGACAACCTGGATCACTTTTAGGGGATGATCAGATTTATAATGTAATCGTAACC
>GZ7_055
TTTTTGGTGCATGAGCAGGTATAGTTGGAACAGCCCTAAGTCTCCTAATTCGAGCTGAAC
TTGGACAACCTGGATCACTTTTAGGGGATGATCAGATTTATAATGTAATCGTAACC
>GZ7_056
TTTTGGTGCATGAGCAGGTATAGTTGGGACAGCCCTAAGTCTCTTAATTCGAGCTGAACT
TGGACAACCAGGATCTCTTCTAGGAGATGACCAGATTTATAATGTAATTGTAACC
>GZ7_057
TTTTTGGTGCATGAGCAGGTATAGTTGGAACAGCCCTAAGTCTTCTAATTCGAGCTGAGC
TTGGACAACCTGGATCACTTTTAGGGGATGATCAGATTTATAATGTAATCGTAACC
>GZ7_058
TTTTGGTGCATGAGCAGGTATAGTTGGAACAGCCCTAAGTCTTTTAATTCGAGCTGAACT
TGGGCAACCAGGATCCCTTTTAGGAGATGATCAGATTTACAATGTAATTGTAACC
>GZ7_059
ATTTTGGTGCATGAGCAGGTATAGTTGGAACAGCCCTAAGTCTTCTAATTCGAGCTGAGC
TTGGACAACCTGGATCACTTTTAGGGGATGATCAGATTTATAATGTAATCGTAACC
>GZ7_060
TTTTGGTGCATGAGCAGGTATAGTTGGAACAGCCCTAAGTCTTCTAATTCGAGCTGAGCT
TGGACAACCTGGATCACTTTTAGGGGATGATCAGATTTATAATGTAATCGTAACC
>GZ7_061
TTTTTGGTGCATGAGCAAGGTATAGTTGGAACAGCCCTAAGTCTTCTAATTCGAGCTGAG
CTTGGACAACCTGGATCACTTTTAGGGGATGATCAGATTTATAATGTAATCGTAACC
>GZ7_062
GGTGCATGAGCAGGTATAGTTGGAACGGCCCTAAGCCTCCTAATTCGAGCTGAACTTGGG
CAACCTGGATCTCTTTTAGGAGATGATCAGATTTATAATGTAATTGTAACC
>GZ7_063
CGATCTGTAAGTAATATTGTAATACCTGCTGCAAGAACTGGAAGTGCTAGGAGAAGAAGA
ATAGTGGTTACAAGAATAGATCAAACAAATAATGGTGTTTGATATTGGGAAA
>GZ7_064
TTTTGGTGCATGAGCAGGTATAGTCGGAACAGCCCTAAGTCTCCTAATTCGAGCTGAACT
TGGGCAACCTGGATCACTTTTAGGGGATGATCAGATTTATAATGTAATCGTAACC
>GZ7_065
TTTTTGGTGCATGAGCAGGTATAGTTGGAACAGCCCTAAGTCTTCTAATTCTAGCTGAGC
TTGGACAACCTGGATCACTTTTAGGGGATGATCAGATTTATAATGTAATCGTAACC
>GZ7_066
TTTTTGGTGCATGAGCAGGTATAGTCGGAACAGGACCCTAAGTCTCCTAATTCGAGCTGA
ACTTGGGCAACCTGGATCACTTTTAGGGGATGATCAGATTTATAATGTAATCGTAACC
>GZ7_067
TTTTTGGTGCATGAGCAGGTATAGTTGGGACAGCCCTAAGCCTCCTAATTCGAGCTGAAC
TTGGGCAACCTGGATCTCTTTTAGGAGATGATCAGATTTATAATGTAATTGTAACC
>GZ7_068
TTTTTGGTGCATGAGCAGGTATAGTTGGAACAGCCCTAAGTCTCCTTATTCGAGCTGAAC
TTGGGCAACCTGGATCACTTTTAGGGGATGATCAGATCTACAATGTAATCGTAACCCCCA
ATATCAAACACCATTATTTGTTTGATCCATTCTTGTAACCACTATTCTTCTTCTCCTTTC
ACTTCCAGTCCTTGCAGCAGGGATTACAATATTACTTACA
>GZ7_069
TTTTTGGTGCATGAGCAGGTATAGTCGGAACAGCCCTAAGTCTCCTAATTCGAGCTGAAC
TTGGGCAACCTGGATCACTTTTAGGGGATGATCAGATTTATAATGTAATCGTAACC
>GZ7_070
CTGTAAGTAGTATTGTAATTCCTGCTGCAAGAACTGGAAGTGAAAGAAGAAGGAGAATAG
TAGTAACAAGAATAGATCATACAAATAATGGTGTTTGATATTGGGAAA
>GZ7_071
TTTTTGGTGCATGAGCAGGTATAGTTGGGACAGCCCTAAGCCTCCTAATTCGAGCTGAAC
TTGGGCAACCTGGGTCTCTTTTAGGAGATGATCAGATTTATAATGTAATTGTAACC
>GZ7_072
TTTTTGGTGCATGAGCAGGTATAGTTGGGACGGCCCTAAGCCTCCTAATTCGAGCTGAAC
TTGGGCAACCTGGATCTCTTTTAGGAGATGATCAGATTTATAATGTAATTGTAACC
>GZ7_073
TAAGTCTCCTAATTCGAGCTGAACTTGGGCAACCTGGATCACTTTTAGGGGATGATCAGA
TTTATAATGTAATCGTAACC
>GZ7_074
TTTTTGGTGCATGAGCAGGTATAGTTGGGACAGCCCTAAGCCTCCTAATTCGAGCTGAAC
TTGGGCAACCTGGATCTCTTTTAGGAGATGATCAGATTTATAATGTAATTGTAACT
>GZ7_075
TTTTTGGTGCATGAGCAGGTATAGTTGGGACAGCCCTAAGCCTCCTAATTCGAGCTGAAC
TTGGGCAACCTGGATCTCTTTTAGGAGATGATCAGATTTATAATGTAATTGTAACC
>GZ7_076
TTTTTGGTGCATGAGCAGGTATAGTTGGGACAGCCCTAAGCCTCCTAATTCGAGCTGAAC
TTGGGCAACCTGGATCTCTTTTAGGAGATGATCAGATTTATAATGTAATTGTAACC
>GZ7_077
GCATAGTCGGAACAGCTCTTAGTCTACTAATTTTGAGCTGAACTTGGACAACCTGGATCA
CTTTTAGGGGATGATCAGATTTATAATGTAATCGTAACC
>GZ7_078
TTTTTGGTGCATGAGCAGGTATAGTTGGAACAGCCCTAAGTCTCCTAATTCGAGCTGAAC
TTGGACAACCTGGATCACTTTTAGGGGATGATCAGATTTATAATGTAATCGTAACC
>GZ7_079
TTTTTGGTGCATGAGCAGGTATAGTTGGGACAGCCCTAAGCCTCCTGATTCTAGCTGAAC
TTGGGCAACCTGGATCTCTTTTAGGAGATGATCAGATTTATAATGTAATTGTAACC
>GZ7_080
TTTTTGGTGCATGAGCAGGTATAGTTGGAACAGCCCTAAGTCTCCTAATTCGAGCTGAAC
TTGGACAACCTGGATCACTTTTAGGAGATGATCAGATTTATAATGTAATCGTAACT
>GZ7_081
GCGGTCCGTAAGTAATATTGTAATCCCTGCTGCAAGAACTGGAAGGGAAAGGAGAAGAAG
AACAGTGGTTACAAGAATAGATCACACAAATAATGGTGTTTGATATTGG
>GZ7_082
GCGGTCCGTAAGTAATATTGTAATCCCTGCTGCAAGAACTGGAAGGGAAAGGAGAAGAAG
AACAGTGGTTACAAGAATAGATCACACAAATAATGGTGTTTGATATTGG
>GZ7_083
GCGGTCCGTAAGTAATATTGTAATCCCTGCTGCAAGAACTGGAAGGGAAAGGAGAAGAAG
AACAGTGGTTACAAGAATAGATCACACAAATAATGGTGTTTGATATTGG
>GZ7_084
GCGGTCCGTAAGTAATATTGTAATCCCTGCTGCAAGAACTGGAAGGGAAAGGAGAAGAAG
AACAGTGGTTACAAGAATAGATCACACAAATAATGGTGTTTGATATTGG
>GZ7_085
GCGGTCCGTAAGTAATATTGTAATCCCTGCTGCAAGAACTGGAAGGGAAAGGAGAAGAAG
AACAGTGGTTACAAGAATAGATCACACAAATAATGGTGTTTGATATTGG
>GZ7_086
GCGGTCCGTAAGTAATATTGTAATCCCTGCTGCAAGAACTGGAAGGGAAAGGAGAAGAAG
AACAGTGGTTACAAGAATAGATCACACAAATAATGGTGTTTGATATTGG
>GZ7_087
GCGGTCCGTAAGTAATATTGTAATCCCTGCTGCAAGAACTGGAAGGGAAAGGAGAAGAAG
AACAGTGGTTACAAGAATAGATCACACAAATAATGGTGTTTGATATTGG
>GZ7_088
TTTTTGGTGCCTGAGCAGGCATAGTTGGAACAGCCCTAAGTCTTCTTATTCGAGCTGAAC
TCGGACAACCTGGGTCTCTTCTGGGCGATGATCAGATTTATAATGTAATTGTAACT
>GZ7_089
GCGGTCCGTAAGTAATATTGTAATCCCTGCTGCAAGAACTGGAAGGGAAAGGAGAAGAAG
AACAGTGGTTACAAGAATAGATCACACAAATAATGGTGTTTGATATTGG
>GZ7_091
GCGGTCCGTAAGTAATATTGTAATCCCTGCTGCAAGAACTGGAAGGGAAAGGAGAAGAAG
AACAGTGGTTACAAGAATAGATCACACAAATAATGGTGTTTGATATTGG
>GZ7_093
GCGGTCCGTAAGTAATATTGTAATCCCTGCTGCAAGAACTGGAAGGGAAAGGAGAAGAAG
AACAGTGGTTACAAGAATAGATCACACAAATAATGGTGTTTGATATTGG
>GZ7_094
GCGGTCCGTAAGTAATATTGTAATCCCTGCTGCAAGAACTGGAAGGGAAAGGAGAAGAAG
AACAGTGGTTACAAGAATAGATCACACAAATAATGGTGTTTGATATTGG
>GZ7_096
GCGGTCCGTAAGTAATATTGTAATCCCTGCTGCAAGAACTGGAAGGGAAAGGAGAAGAAG
AACAGTGGTTACAAGAATAGATCACACAAATAATGGTGTTTGATATTGG
>GZ7_098
TTTTTGGTGCCTGAGCAGGCATAGTTGGAACAGCCCTAAGTCTTCTTATTCGAGCTGAAC
TCGGACAACCTGGGTCTCTTCTGGGCGATGATCAGATTTATAATGTAATTGTAACT
>GZ7_099
GCGGTCCGTAAGTAATATTGTAATCCCTGCTGCAAGAACTGGAAGGGAAAGGAGAAGAAG
AACAGTGGTTACAAGAATAGATCACACAAATAATGGTGTTTGATATTGG
>GZ7_100
GCGGTCCGTAAGTAATATTGTAATCCCTGCTGCAAGAACTGGAAGGGAAAGGAGAAGAAG
AACAGTGGTTACAAGAATAGATCACACAAATAATGGTGTTTGATATTGG
>GZ7_101
CCTAAGCCTTTTAATTCGTGCCGAACTGGGTCAGCCTGGTTCCCTCCTAGGGGATGATCA
GATTTATAATGTTATTGTAACCCCGAAGAATCAGAACAGATGCTGGTAGAGGATAGGGTC
TACCTAAGTCCGGCCGGATCAAAGAATGTTGTGTTTAGGT
>GZ7_102
GAACTGGGTCAGCCTGGTTCCCTCCTAGGGGATGATCANATTTATAATGTTATTGTAACC
>GZ7_103
CCTAAGCCTTTTAATTCGTGCCGAACTGGGTCAGCCTGGTTCCCTCCTAGGGGATGATCA
GATTTATAATGTTATTGTAACC
>GZ7_105
CCCTAAGCCTTTTAATTCGTGCCGAACTGGGTCAGCCTGGTTCCCTCCTAGGGGATGATC
AGATTTATAATGTTATTGTAACC
>GZ7_107
GAACTGGGTCAGCCTGGTTCCCTCCTAGGGGATGATCAGATTTATAATGTTATTGTAACC
>GZ7_108
CTAAGCCTTTTAATTCGTGCCGAACTGGGTCAGCCTGGTTCCCTCCTAGGGGATGATCAG
ATTTATAATGTTATTGTAACC
>GZ7_111
CCTAAGCCTTTTAATTCGTGCCGAACTGGGTCAGCCTGGTTCCCTCCTAGGGGATGATCA
GATTTATAATGTTATTGTAACC
>GZ7_112
CCTAAGCCTTTTAATTCGTGCCGAACTGGGTCAGCCTGGTTCCCTCCTAGGGGATGATCA
GATTTATAATGTTATTGTAACC
>GZ7_113
CCCTAAGTCTCCTAATTCGAGCTGAACTNGGGCAACCTGGATCACTTTTAGGAGATGATC
AGATTTATAATGTAATCGTAACC
>GZ7_114
CTGTTTCCTGACCTAAGCCTTTTAATTCGTGCCGAACTGGGTCAGCCTGGTTCCCTCCTA
GGGGATGATCAGATTTATAATGTTATTGTAACC
>GZ7_116
TTTTTGGTGCATGAGCAGGTATAGTTGGGACAGCCCTAAGCCTCCTAATTCGAGCTGAAC
TTGGGCAACCTGGATCTCTTTTAGGAGATGATCAGATTTATAATGTAATTGTAACC
>GZ7_117
GCCGAACTGGGTCAGCCTGGTTCCCTCCTAGGGGATGATCAGATTTATAATGTTATTGTA
ACC
>GZ7_118
CCTAAGCCTTTTAATTCGAGCCGAACTGGGTCAGCCTGGTTCCCTCCTAGGGGATGATCA
GATTTATAATGTTATTGTAACC
>GZ7_119
CCTAAGCCTTTTAATTCGAGCCGAACTGGGTCAGCCTGGTTCCCTCCTAGGGGATGATCA
GATTTATAATGTTATTGTAACC
>GZ7_120
CCTAAGCCTTTTAATTCGAGCCGAACTGGGTCAGCCTGGTTCCCTCCTAGGGGATGATCA
GATTTATAATGTTATTGTAACC
>GZ7_121
CTAAGCCTTCTAATTCGAGCCGAACTTGGGCAGCCAGGATCACTTTTAGGTGATGATCAG
ATTTATAATGTGATCGTAACC
>GZ7_122
TTTTTGGTGCATGAGCAGGCATAGTTGGGACAGCTCTAAGCCTTCTAATTCGAGCCGAAC
TGGGACAGCCAGGATCACTTTTAGGTGATGATCAGATTTACAATGTAATCGTAACC
>GZ7_123
TCTAAGCCTTCTAATTCGAGCCGAACTTGGGCAGCCAGGATCACTTTTAGGTGATGATCA
GATTTATAATGTGATCGTAACC
>GZ7_124
TCTAAGCCTTCTAATTCGAGCCGAACTGGGACAGCCAGGATCACTTTTAGGTGATGATCA
GATTTACAATGTAATCGTAACC
>GZ7_125
TCTAAGCCTTCTAATTCGAGCCGAACTGGGACAGCCAGGATCACTTTTAGGTGATGATCA
GATTTACAATGTAATCGTAACC
>GZ7_126
TCTAAGCCTTCTAATTCGAGCCGAACTGGGACAGCCAGGATCACTTTTAGGTGATGATCA
GATTTACAATGTAATCGTAACC
>GZ7_127
TCTAAGCCTTCTAATTCGAGCCGAACTGGGACAGCCAGGATCACTTTTAGGTGATGATCA
GATTTACAATGTAATCGTAACC
>GZ7_128
TCTAAGCCTTCTAATTCGAGCCGAACTGGGACAGCCAGGATCACTTTTAGGTGATGATCA
GATTTACAATGTAATCGTAACC
>GZ7_129
TCTAAGCCTTCTAATTCGAGCCGAACTGGGACAGCCAGGATCACTTTTAGGTGATGATCA
GATTTACAATGTAATCGTAACC
>GZ7_130
TCTAAGCCTTCTAATTCGAGCCGAACTGGGACAGCCAGGATCACTTTTAGGTGATGATCA
GATTTACAATGTAATCGTAACC
>GZ7_131
TTTTTGGTGCATGAGCAGGCATAAGTTGGGACAGCTCTAAGCCTTCTAATTCGAGCCGAA
CTTGGGCAGCCAGGATCACTTTTAGGTGATGATCAGATTTATAATGTGATCGTAACC
>GZ7_132
GGTGCATGAGCAGGCAATAGTTGGGACAGCTCTAAGCCTTCTAATTCGAGCCGAACTGGG
ACAGCCAGGATCACTTTTAGGTGATGATCAGATTTACAATGTAATCGTAACC
>GZ7_133
GGTGCATGAGCAGGCAATAGTTGGGACAGCTCTAAGCCTTCTAATTCGAGCCGAACTGGG
ACAGCCAGGATCACTTTTAGGTGATGATCAGATTTACAATGTAATCGTAACC
>GZ7_134
GGTGCATGAGCAGGCAATAGTTGGGACAGCTCTAAGCCTTCTAATTCGAGCCGAACTGGG
ACAGCCAGGATCACTTTTAGGTGATGATCAGATTTACAATGTAATCGTAACC
>GZ7_135
GGTGCATGAGCAGGCAATAGTTGGGACAGCTCTAAGCCTTCTAATTCGAGCCGAACTGGG
ACAGCCAGGATCACTTTTAGGTGATGATCAGATTTACAATGTAATCGTAACC
>GZ7_136
GGTGCATGAGCAGGCAATAGTTGGGACAGCTCTAAGCCTTCTAATTCGAGCCGAACTGGG
ACAGCCAGGATCACTTTTAGGTGATGATCAGATTTACAATGTAATCGTAACC
>GZ7_137
GGTGCATGAGCAGGCAATAGTTGGGACAGCTCTAAGCCTTCTAATTCGAGCCGAACTGGG
ACAGCCAGGATCACTTTTAGGTGATGATCAGATTTACAATGTAATCGTAACC
>GZ7_138
GGTGCATGAGCAGGCAATAGTTGGGACAGCTCTAAGCCTTCTAATTCGAGCCGAACTGGG
ACAGCCAGGATCACTTTTAGGTGATGATCAGATTTACAATGTAATCGTAACC
>GZ7_139
GGTGCATGAGCAGGCAATAGTTGGGACAGCTCTAAGCCTTCTAATTCGAGCCGAACTGGG
ACAGCCAGGATCACTTTTAGGTGATGATCAGATTTACAATGTAATCGTAACC
>GZ7_140
GGTGCATGAGCAGGCAATAGTTGGGACAGCTCTAAGCCTTCTAATTCGAGCCGAACTGGG
ACAGCCAGGATCACTTTTAGGTGATGATCAGATTTACAATGTAATCGTAACC
>GZ7_141
TTTTTGGTGCATGAGCAGGTATAGTTGGAACAGCCCTAAGTCTTCTAATTCGAGCTGAGC
TTGGACAACCTGGATCACTTTTAGGGGATGATCAGATTTATAATGTAATCGTAACC
>GZ7_142
TTTTTGGTGCATGAGCAGGTATAGTTGGAACAGCCCTAAGTCTTCTAATTCGAGCTGAGC
TTGGACAACCTGGATCACTTTTAGGGGATGATCAGATTTATAATGTAATCGTAACC
>GZ7_143
TTTTTGGTGCATGAGCAGGTATAGTTGGAACAGCCCTAAGTCTTCTAATTCGAGCTGAGC
TTGGACAACCTGGATCACTTTTAGGGGATGATCAGATTTATAATGTAATCGTAACC
>GZ7_144
TTTTTGGTGCATGAGCAGGTATAGTTGGAACAGCCCTAAGTCTTCTAATTCGAGCTGAGC
TTGGACAACCTGGATCACTTTTAGGGGATGATCAGATTTATAATGTAATCGTAACC
>GZ7_145
TTTTTGGTGCATGAGCAGGTATAGTTGGAACAGCCCTAAGTCTTCTAATTCGAGCTGAGC
TTGGACAACCTGGATCACTTTTAGGGGATGATCAGATTTATAATGTAATCGTAACC
>GZ7_146
TTTTTGGTGCATGAGCAGGTATAGTTGGAACAGCCCTAAGTCTTCTAATTCGAGCTGAGC
TTGGACAACCTGGATCACTTTTAGGGGATGATCAGATTTATAATGTAATCGTAACC
>GZ7_147
TTTTTGGTGCATGAGCAGGTATAGTTGGAACAGCCCTAAGTCTTCTAATTCGAGCTGAGC
TTGGACAACCTGGATCACTTTTAGGGGATGATCAGATTTATAATGTAATCGTAACC
>GZ7_148
TTTTTGGTGCATGAGCAGGTATAGTTGGAACAGCCCTAAGTCTTCTAATTCGAGCTGAGC
TTGGACAACCTGGATCACTTTTAGGGGATGATCAGATTTATAATGTAATCGTAACC
>GZ7_149
CTAAGCCTTTTAATTCGTGCCGAACTGGGTCAGCCTGGTTCCCTCCTAGGGGATGATCAG
ATTTATAATGTTATTGTAACC
>GZ7_150
TTTTTGGTGCATGAGCAGGTATAGTTGGAACAGCCCTAAGTCTTCTAATTCGAGCTGAGC
TTGGACAACCTGGATCACTTTTAGGGGATGATCAGATTTATAATGTAATCGTAACC
>GZ7_151
TTTTTGGTGCATGAGCAGGTATAGTTGGGACGGCCCTAAGCCTCCTAATTCGAGCTGAAC
TTGGGCAACCTGGATCTCTTTTAGGAGATGATCAGATTTATAATGTAATTGTAACC
>GZ7_152
TTTTTGGTGCATGAGCAGGTATAGTTGGGACGGCCCTAAGCCTCCTAATTCGAGCTGAAC
TTGGGCAACCTGGATCTCTTTTAGGAGATGATCAGATTTATAATGTAATTGTAACC
>GZ7_153
TTTTTGGTGCATGAGCAGGTATAGTTGGGACGGCCCTAAGCCTCCTAATTCGAGCTGAAC
TTGGGCAACCTGGATCTCTTTTAGGAGATGATCAGATTTATAATGTAATTGTAACC
>GZ7_154
TTTTTGGTGCATGAGCAGGTATAGTTGGGACGGCCCTAAGCCTCCTAATTCGAGCTGAAC
TTGGGCAACCTGGATCTCTTTTAGGAGATGATCAGATTTATAATGTAATTGTAACC
>GZ7_155
TTTTTGGTGCATGAGCAGGTATAGTTGGGACGGCCCTAAGCCTCCTAATTCGAGCTGAAC
TTGGGCAACCTGGATCTCTTTTAGGAGATGATCAGATTTATAATGTAATTGTAACC
>GZ7_156
TTTTTGGTGCATGAGCAGGTATAGTTGGGACGGCCCTAAGCCTCCTAATTCGAGCTGAAC
TTGGGCAACCTGGATCTCTTTTAGGAGATGATCAGATTTATAATGTAATTGTAACC
>GZ7_157
TTTTTGGTGCATGAGCAGGTATAGTTGGGACGGCCCTAAGCCTCCTAATTCGAGCTGAAC
TTGGGCAACCTGGATCTCTTTTAGGAGATGATCAGATTTATAATGTAATTGTAACC
>GZ7_158
TTTTTGGTGCATGAGCAGGTATAGTTGGGACGGCCCTAAGCCTCCTAATTCGAGCTGAAC
TTGGGCAACCTGGATCTCTTTTAGGAGATGATCAGATTTATAATGTAATTGTAACC
>GZ7_159
TTTTTGGTGCATGAGCAGGTATAGTTGGGACGGCCCTAAGCCTCCTAATTCGAGCTGAAC
TTGGGCAACCTGGATCTCTTTTAGGAGATGATCAGATTTATAATGTAATTGTAACC
>GZ7_160
TTTTTGGTGCATGAGCAGGTATAGTTGGGACGGCCCTAAGCCTCCTAATTCGAGCTGAAC
TTGGGCAACCTGGATCTCTTTTAGGAGATGATCAGATTTATAATGTAATTGTAACC
>GZ7_161
CCGAAGAATCAGAATAAGTGTTGGTATAAAATAGGATCTCCTCCTCCAGCTGGATCAAAG
AATGTTGTATTGAGATTACGATCAGTAAGTAGTATGGTGATACCTGCAGCTAGGACAGGT
AGCGAAA
>GZ7_165
CCGAAGAATCAGAATAAGTGTTGGTATAAAATAGGATCTCCTCCTCCAGCTGGATCAAAG
AATGTTGTATTGAGATTACGATCAGTAAGTAGTATGGTGATACCTGCAGCTAGGACAGGT
AGCGAAA
>GZ7_166
CCGAAGAATCAGAATAAGTGTTGGTATAAAATAGGATCTCCTCCTCCAGCTGGATCAAAG
AATGTTGTATTGAGATTACGATCAGTAAGTAGTATGGTGATACCTGCAGCTAGGACAGGT
AGCGAAA
>GZ7_168
CCGAAGAATCAGAATAAGTGTTGGTATAAAATAGGATCTCCTCCTCCAGCTGGATCAAAG
AATGTTGTATTGAGATTACGATCAGTAAGTAGTATGGTGATACCTGCAGCTAGGACAGGT
AGCGAAA
>GZ7_170
CCGAAGAATCAGAATAAGTGTTGGTATAAAATAGGATCTCCTCCTCCAGCTGGATCAAAG
AATGTTGTATTGAGATTACGATCAGTAAGTAGTATGGTGATACCTGCAGCTAGGACAGGT
AGCGAAA
>GZ7_172
CCGAAGAATCAGAATAAGTGTTGGTATAAAATAGGATCTCCTCCTCCAGCTGGATCAAAG
AATGTTGTATTGAGATTACGATCAGTAAGTAGTATGGTGATACCTGCAGCTAGGACAGGT
AGGGAAAGTAGGAGAAGAA
>GZ7_173
CCGAAGAATCAGAATAAGTGTTGGTATAAAATAGGATCTCCTCCTCCAGCTGGATCAAAG
AATGTTGTATTGAGATTACGATCAGTAAGTAGTATGGTGATACCTGCAGCTAGGACAGGT
AGGGAAAGTAGGAGAAGAA
>GZ7_174
CCGAAGAATCAGAATAAGTGTTGGTATAAAATAGGATCTCCTCCTCCAGCTGGATCAAAG
AATGTTGTATTGAGATTACGATCAGTAAGTAGTATGGTGATACCTGCAGCTAGGACAGGT
AGGGAAAGTAGGAGAAGAA
>GZ7_177
CCGAAGAATCAGAATAAGTGTTGGTATAAAATAGGATCTCCTCCTCCAGCTGGATCAAAG
AATGTTGTATTGAGATTACGATCAGTAAGTAGTATGGTGATACCTGCAGCTAGGACAGGT
AGGGAAAGTAGGAGAAGAA
>GZ7_178
CCGAAGAATCAGAATAAGTGTTGGTATAAAATAGGATCTCCTCCTCCAGCTGGATCAAAG
AATGTTGTATTGAGATTACGATCAGTAAGTAGTATGGTGATACCTGCAGCTAGGACAGGT
AGGGAAAGTAGGAGAAGAA
>GZ7_179
CCGAAGAATCAGAATAAGTGTTGGTATAAAATAGGATCTCCTCCTCCAGCTGGATCAAAG
AATGTTGTATTGAGATTACGATCAGTAAGTAGTATGGTGATACCTGCAGCTAGGACAGGT
AGGGAAAGTAGGAGAAGAA
>GZ7_180
CCGAAGAATCAGAATAAGTGTTGGTATAAAATAGGATCTCCTCCTCCAGCTGGATCAAAG
AATGTTGTATTGAGATTACGATCAGTAAGTAGTATGGTGATACCTGCAGCTAGGACAGGT
AGGGAAAGTAGGAGAAGAA
>GZ7_182
TTTTTGGTGCATGAGCAGGTATAGTTGGAACAGCCCTAAGTCTCCTAATTCGAGCTGAAC
TTGGGCAACCTGGATCACTTTTAGGAGATGATCAGATTTATAATGTAATCGTAACCCCGA
AGAATCAGAATAAATGTTGATAAAGGATTGGGTCTCCTCCACCTGCAGGATCAAAGAATG
TAGTATTAAGGTTACGGTCTGTAAGTAATATTGTAATCCCTGCTGCAAGAACTGGAAGTG
AGAGGAGAAGAAGAATAG
>GZ7_183
ACCCTAAGTCTTCTAATTCGAGCTGAGCTTGGACAACCTGGATCACTTTTAGGGGATGAT
CAGATTTATAATGTAATCGTAACC
>GZ7_184
GGTGCATGAGCAGGTATAGTTGGAACAGCCCTAAGTCTCCTAATTCGAGCTGAACTTGGG
CAACCTGGATCACTTTTAGGAGATGATCAGATTTATAATGTAATCGTAACC
>GZ7_185
TTTTTGGTGCATGAGCAGGTATAGTTGGAACAGGCCCTAAGTCTTCTAATTCGAGCTGAG
CTTGGACAACCTGGATCACTTTTAGGGGATGATCAGATTTATAATGTAATCGTAACC
>GZ7_186
TTTTTGGTGCATGAGCAGGTATAGTTGGAACAGGCCCTAAGTCTTCTAATTCGAGCTGAG
CTTGGACAACCTGGATCACTTTTAGGGGATGATCAGATTTATAATGTAATCGTAACC
>GZ7_187
CGAAGAATCAGAATAAATGTTGATAAAGGATTGGGTCTCCTCCACCTGCAGGATCAAAGA
ATGTAGTATTAAGGTTACGATCTGTAAGTAATATTGTAATCCCTGCTGCAAGAACTGGAA
GTGATAGGAGGAGAAGAATA
>GZ7_188
CGAAGAATCAGAATAAATGTTGATAAAGGATTGGGTCTCCTCCACCTGCAGGATCAAAGA
ATGTAGTATTAAGGTTACGATCTGTAAGTAATATTGTAATCCCTGCTGCAAGAACTGGAA
GTGATAGGAGGAGAAGAATA
>GZ7_189
CGAAGAATCAGAATAAATGTTGATAAAGGATTGGGTCTCCTCCACCTGCAGGATCAAAGA
ATGTAGTATTAAGGTTACGATCTGTAAGTAATATTGTAATCCCTGCTGCAAGAACTGGAA
GTGATAGGAGGAGAAGAATA
>GZ7_190
CGAAGAATCAGAATAAATGTTGATAAAGGATTGGGTCTCCTCCACCTGCAGGATCAAAGA
ATGTAGTATTAAGGTTACGATCTGTAAGTAATATTGTAATCCCTGCTGCAAGAACTGGAA
GTGATAGGAGGAGAAGAATA
>GZ7_191
AGTTGGAACAGGCCCTAAGTCTTCTAATTCGAGCTGAGCTTGGACAACCTGGATCACTTT
TAGGGGATGATCAGATTTATAATGTAATCGTAACC
>GZ7_192
AGCTGAGCTTGGACAACCTGGATCACTTTTAGGGGATCGATCAGATTTATAATGTAATCG
TAACC
>GZ7_193
TTTTTGGTGCATGAGCAGGTATAGTTGGAACAGACCCTAAGTCTTCTAATTCTAGCTGAG
CTTGGACAACCTGGATCACTTTTAGGGGATGATCAGATTTATAATGTAATCGTAACC
>GZ7_194
TTTTTGGTGCATGAGCAGGTATAGTTGGAACAGCCCTAAGTCTTCTAATTCGAGCTGAGC
TTGGACAACCTGGATCACTTTTAGGGGATGATCAGATTTATAATGTAATCGTAACC
>GZ7_195
TTTTTGGTGCATGAGCAGGTATAGTTGGAACAGCCCTAAGTCTTCTAATTCGAGCTGAGC
TTGGACAACCTGGATCACTTTTAGGGGATGATCAGATTTATAATGTAATCGTAACC
>GZ7_196
TTTTTGGTGCATGAGCAGGTATAGTTGGAACAGCCCTAAGTCTTCTAATTCGAGCTGAGC
TTGGACAACCTGGATCACTTTTAGGGGATGATCAGATTTATAATGTAATCGTAACC
>GZ7_197
TTTTTGGTGCATGAGCAGGTATAGTTGGAACAGCCCTAAGTCTTCTAATTCGAGCTGAGC
TTGGACAACCTGGATCACTTTTAGGGGATGATCAGATTTATAATGTAATCGTAACC
>GZ7_198
TTTTTGGTGCATGAGCAGGTATAGTTGGAACAGCCCTAAGTCTTCTAATTCGAGCTGAGC
TTGGACAACCTGGATCACTTTTAGGGGATGATCAGATTTATAATGTAATCGTAACC
>GZ7_199
TTTTTGGTGCATGAGCAGGTATAGTTGGAACAGCCCTAAGTCTTCTAATTCGAGCTGAGC
TTGGACAACCTGGATCACTTTTAGGGGATGATCAGATTTATAATGTAATCGTAACC
>GZ7_200
TTTTTGGTGCATGAGCAGGTATAGTTGGAACAGCCCTAAGTCTTCTAATTCGAGCTGAGC
TTGGACAACCTGGATCACTTTTAGGGGATGATCAGATTTATAATGTAATCGTAACC
>GZ8_001
TTTTTGGTGCATGAGCAGGTATAGTTGGGACAGCCCTAAGCCTCCTAATTCGAGCTGAAC
TTGGGCAACCTGGATCTCTTTTAGGAGATGATCAGATTTATAATGTAATTGTAACC
>GZ8_002
TTTTTGGTGCATGAGCAGGTATAGTTGGGACAGCCCTAAGCCTCCTAATTCGAGCTGAAC
TTGGGCAACCTGGATCTCTTTTAGGAGATGATCAGATTTATAATGTAATTGTAACC
>GZ8_003
TTTTTGGTGCATGAGCAGGTATAGTTGGGACAGCCCTAAGCCTCCTAATTCGAGCTGAAC
TTGGGCAACCTGGATCTCTTTTAGGAGATGATCAGATTTATAATGTAATTGTAACC
>GZ8_004
TTTTTGGTGCATGAGCAGGTATAGTTGGGACAGCCCTAAGCCTCCTAATTCGAGCTGAAC
TTGGGCAACCTGGATCTCTTTTAGGAGATGATCAGATTTATAATGTAATTGTAACC
>GZ8_005
TTTTTGGTGCATGAGCAGGTATAGTTGGGACAGCCCTAAGCCTCCTAATTCGAGCTGAAC
TTGGGCAACCTGGATCTCTTTTAGGAGATGATCAGATTTATAATGTAATTGTAACC
>GZ8_006
TTTTTGGTGCATGAGCAGGTATAGTTGGGACAGCCCTAAGCCTCCTAATTCGAGCTGAAC
TTGGGCAACCTGGATCTCTTTTAGGAGATGATCAGATTTATAATGTAATTGTAACC
>GZ8_007
TTTTTGGTGCATGAGCAGGTATAGTTGGGACAGCCCTAAGCCTCCTAATTCGAGCTGAAC
TTGGGCAACCTGGATCTCTTTTAGGAGATGATCAGATTTATAATGTAATTGTAACC
>GZ8_008
TTTTTGGTGCATGAGCAGGTATAGTTGGGACAGCCCTAAGCCTCCTAATTCGAGCTGAAC
TTGGGCAACCTGGATCTCTTTTAGGAGATGATCAGATTTATAATGTAATTGTAACC
>GZ8_009
TTTTTGGTGCATGAGCAGGTATAGTTGGGACAGCCCTAAGCCTCCTAATTCGAGCTGAAC
TTGGGCAACCTGGATCTCTTTTAGGAGATGATCAGATTTATAATGTAATTGTAACC
>GZ8_010
TTTTTGGTGCATGAGCAGGTATAGTTGGGACAGCCCTAAGCCTCCTAATTCGAGCTGAAC
TTGGGCAACCTGGATCTCTTTTAGGAGATGATCAGATTTATAATGTAATTGTAACC
>GZ8_011
GCCCTAAGCCTCCTAATTCGAGCTGAACTTGGGCAACCTGGATCTCTTTTAGGAGATGAT
CAGATTTATAATGTAATTGTAACC
>GZ8_012
GCCCTAAGCCTCCTAATTCGAGCTGAACTTGGGCAACCTGGATCTCTTTTAGGAGATGAT
CAGATTTATAATGTAATTGTAACC
>GZ8_013
GCCCTAAGCCTCCTAATTCGAGCTGAACTTGGGCAACCTGGATCTCTTTTAGGAGATGAT
CAGATTTATAATGTAATTGTAACC
>GZ8_014
GCCCTAAGCCTCCTAATTCGAGCTGAACTTGGGCAACCTGGATCTCTTTTAGGAGATGAT
CAGATTTATAATGTAATTGTAACC
>GZ8_015
GCCCTAAGCCTCCTAATTCGAGCTGAACTTGGGCAACCTGGATCTCTTTTAGGAGATGAT
CAGATTTATAATGTAATTGTAACC
>GZ8_016
GCCCTAAGCCTCCTAATTCGAGCTGAACTTGGGCAACCTGGATCTCTTTTAGGAGATGAT
CAGATTTATAATGTAATTGTAACC
>GZ8_017
GCCCTAAGCCTCCTAATTCGAGCTGAACTTGGGCAACCTGGATCTCTTTTAGGAGATGAT
CAGATTTATAATGTAATTGTAACC
>GZ8_018
GCCCTAAGCCTCCTAATTCGAGCTGAACTTGGGCAACCTGGATCTCTTTTAGGAGATGAT
CAGATTTATAATGTAATTGTAACC
>GZ8_019
GCCCTAAGCCTCCTAATTCGAGCTGAACTTGGGCAACCTGGATCTCTTTTAGGAGATGAT
CAGATTTATAATGTAATTGTAACC
>GZ8_020
GCCCTAAGCCTCCTAATTCGAGCTGAACTTGGGCAACCTGGATCTCTTTTAGGAGATGAT
CAGATTTATAATGTAATTGTAACC
>GZ8_021
TTTTTGGTGCATGAGCAGGTATAGTTGGGACAGCCCTAAGCCTCCTAATTCGAGCTGAAC
TTGGGCAACCTGGATCTCTTTTAGGAGATGATCAGATTTATAATGTAATTGTAACC
>GZ8_022
TTTTTGGTGCATGAGCAGGTATAGTTGGGACAGCCCTAAGCCTCCTAATTCGAGCTGAAC
TTGGGCAACCTGGATCTCTTTTAGGAGATGATCAGATTTATAATGTAATTGTAACC
>GZ8_023
TTTTTGGTGCATGAGCAGGTATAGTTGGAACAGCCCTAAGTCTTCTAATTCGAGCTGAGC
TTGGACAACCTGGATCACTTTTAGGGGATGATCAGATTTATAATGTAATCGTAACC
>GZ8_024
TTTTTGGTGCATGAGCAGGTATAGTTGGGACAGCCCTAAGCCTCCTAATTCGAGCTGAAC
TTGGGCAACCTGGATCTCTTTTAGGAGATGATCAGATTTATAATGTAATTGTAACC
>GZ8_025
TTTTTGGTGCATGAGCAGGTATAGTTGGAACAGCCCTAAGTCTTCTAATTCGAGCTGAGC
TTGGACAACCTGGATCACTTTTAGGGGATGATCAGATTTATAATGTAATCGTAACC
>GZ8_026
CCGAAGAATCAGAATAAATGTTGATAAAGAATTGGATCCCCTCCGCCTGCTGGATCAAAG
AATGTTGTGTTTAGGTTTCGATCAGTAAGTAGTATTGTAATGCCGGCTGCAAGTACTGGG
AGGGATA
>GZ8_027
TGGGACAGCCCTAAGCCTCCTAATTCGAGCTGAACTTGGGCAACCTGGATCTCTTTTAGG
AGATGATCAGATTTATAATGTAATTGTAACC
>GZ8_028
TGGGACAGCCCTAAGCCTCCTAATTCGAGCTGAACTTGGGCAACCTGGATCTCTTTTAGG
AGATGATCAGATTTATAATGTAATTGTAACC
>GZ8_029
TGGGACAGCCCTAAGCCTCCTAATTCGAGCTGAACTTGGGCAACCTGGATCTCTTTTAGG
AGATGATCAGATTTATAATGTAATTGTAACC
>GZ8_030
TGGGACAGCCCTAAGCCTCCTAATTCGAGCTGAACTTGGGCAACCTGGATCTCTTTTAGG
AGATGATCAGATTTATAATGTAATTGTAACC
>GZ8_032
TAAGCCTCCTAATTCGAGCTGAACTTGGGCAACCTGGATCTCTTTTAGGAGATGATCAGA
TTTATAATGTAATTGTAACC
>GZ8_033
CGAAGAATCAGAATAAATGTTGATAAAGAATTGGATCCCCTCCGCCTGCTGGATCAAAGA
ATGTTGTGTTTAGGTTTCGATCAGTAAGTAGTATTGTAATGCCGTCTGCAA
>GZ8_034
AGCTGAACTTGGGCAACCTGGATCTCTTTTAGGAGATGATCAGATTTATAATGTAATTGT
AACC
>GZ8_035
ACCGAAGAATCAGAATAAGTGCTGATAAAGGATTGGATCTCCTCCACCTGCAGGGTCAAA
GAATGTAGTATTAAGGTTACGATCTGTAAGTAATATTGTAATACCTGCTGCAAAGAACTG
GAAGTGCTAGGAGAAGAAG
>GZ8_037
CCGAAGAATCAGAATAAATGTTGATAAAGAATTGGATCCCCTCCGCCTGCTGGATCAAAG
AATGTTGTGTTTAGGTTTCGATCAGTAAGTAGTATTGTAATGCCGGCTGCAAGTACTGGG
AGG
>GZ8_038
CCGAAGAATCAGAATAAATGTTGATAAAGAATTGGATCCCCTCCGCCTGCTGGATCAAAG
AATGTTGTGTTTAGGTTTCGATCAGTAAGTAGTATTGTAATGCCGGCTGCAAGTACTGGG
AG
>GZ8_042
TTTTTGGTGCATGAGCAGGTATAGTTGGAACAGCCCTAAGTCTTCTAATTCGAGCTGAGC
TTGGACAACCTGGATCACTTTTAGGGGATGATCAGATTTATAATGTAATCGTAACC
>GZ8_044
TGAGCAGGTATAGTTGGAACAGCCCTAAGTCTTCTAATTCGAGCTGAGCTTGGACAACCT
GGATCACTTTTAGGGGATGATCAGATTTATAATGTAATCGTAACC
>GZ8_045
TGAGCAGGTATAGTTGGAACAGCCCTAAGTCTTCTAATTCGAGCTGAGCTTGGACAACCT
GGATCACTTTTAGGGGATGATCAGATTTATAATGTAATCGTAACC
>GZ8_046
TGAGCAGGTATAGTTGGAACAGCCCTAAGTCTTCTAATTCGAGCTGAGCTTGGACAACCT
GGATCACTTTTAGGGGATGATCAGATTTATAATGTAATCGTAACC
>GZ8_047
TGAGCAGGTATAGTTGGAACAGCCCTAAGTCTTCTAATTCGAGCTGAGCTTGGACAACCT
GGATCACTTTTAGGGGATGATCAGATTTATAATGTAATCGTAACC
>GZ8_048
TGAGCAGGTATAGTTGGAACAGCCCTAAGTCTTCTAATTCGAGCTGAGCTTGGACAACCT
GGATCACTTTTAGGGGATGATCAGATTTATAATGTAATCGTAACC
>GZ8_049
TGAGCAGGTATAGTTGGAACAGCCCTAAGTCTTCTAATTCGAGCTGAGCTTGGACAACCT
GGATCACTTTTAGGGGATGATCAGATTTATAATGTAATCGTAACC
>GZ8_050
TGAGCAGGTATAGTTGGAACAGCCCTAAGTCTTCTAATTCGAGCTGAGCTTGGACAACCT
GGATCACTTTTAGGGGATGATCAGATTTATAATGTAATCGTAACC
>GZ8_051
CTAAGTCTTCTAATTCGAGCTGAGCTTGGACAACCTGGATCACTTTTAGGGGATGATCAG
ATTTATAATGTAATCGTAACC
>GZ8_052
CTAAGTCTTCTAATTCGAGCTGAGCTTGGACAACCTGGATCACTTTTAGGGGATGATCAG
ATTTATAATGTAATCGTAACC
>GZ8_053
GAGCTTGGACAACCTGGATCACTTTTAGGGGATGATCAGATTTATAATGTAATCGTAACC
>GZ8_054
AAGAATCAGAATAAATGTTGATAAAGGATTGGGTCTCCTCCACCTGCAGGATCAAAGAAT
GTAGTATTAAGGTTACGATCTGTAAGTAATATTGTAATCCCTGCTGCAAGAACTGG
>GZ8_055
AAGAATCAGAATAAATGTTGATAAAGGATTGGGTCTCCTCCACCTGCAGGATCAAAGAAT
GTAGTATTAAGGTTACGATCTGTAAGTAATATTGTAATCCCTGCTGCAAGAACTGG
>GZ8_056
AAGAATCAGAATAAATGTTGATAAAGGATTGGGTCTCCTCCACCTGCAGGATCAAAGAAT
GTAGTATTAAGGTTACGATCTGTAAGTAATATTGTAATCCCTGCTGCAAGAACTGG
>GZ8_057
AAGAATCAGAATAAATGTTGATAAAGGATTGGGTCTCCTCCACCTGCAGGATCAAAGAAT
GTAGTATTAAGGTTACGATCTGTAAGTAATATTGTAATCCCTGCTGCAAGAACTGG
>GZ8_058
AAGAATCAGAATAAATGTTGATAAAGGATTGGGTCTCCTCCACCTGCAGGATCAAAGAAT
GTAGTATTAAGGTTACGATCTGTAAGTAATATTGTAATCCCTGCTGCAAGAACTGG
>GZ8_059
AAGAATCAGAATAAATGTTGATAAAGGATTGGGTCTCCTCCACCTGCAGGATCAAAGAAT
GTAGTATTAAGGTTACGATCTGTAAGTAATATTGTAATCCCTGCTGCAAGAACTGG
>GZ8_060
AAGAATCAGAATAAATGTTGATAAAGGATTGGGTCTCCTCCACCTGCAGGATCAAAGAAT
GTAGTATTAAGGTTACGATCTGTAAGTAATATTGTAATCCCTGCTGCAAGAACTGG
>GZ8_061
TTTTTGGTGCATGAGCAGGTATAGTTGGAACAGCCCTAAGTCTTCTAATTCGAGCTGAGC
TTGGACAACCTGGATCACTTTTAGGGGATGATCAGATTTATAATGTAATCGTAACC
>GZ8_062
CCGAAGAATCAGAACAGATGCTGGTAGAGGATAGGATCACCTCCTCCGGCCGGATCAAAG
AATGTTGTGTTTAGGTTTCGGTCCGTAAGTAGTATTGTAATGC
>GZ8_063
TTTTTGGTGCATGAGCAGGTATAGTTGGAACAGCCCTAAGTCTTCTAATTCGAGCTGAGC
TTGGACAACCTGGATCACTTTTAGGGGATGATCAGATTTATAATGTAATCGTAACC
>GZ8_064
TTTTTGGTGCATGAGCAGGTATAGTTGGAACAGCCCTAAGTCTTCTAATTCGAGCTGAGC
TTGGACAACCTGGATCACTTTTAGGGGATGATCAGATTTATAATGTAATCGTAACC
>GZ8_065
TTTTTGGTGCATGAGCAGGTATAGTTGGAACAGCCCTAAGTCTTCTAATTCGAGCTGAGC
TTGGACAACCTGGATCACTTTTAGGGGATGATCAGATTTATAATGTAATCGTAACC
>GZ8_066
TTTTTGGTGCATGAGCAGGTATAGTTGGAACAGCCCTAAGTCTTCTAATTCGAGCTGAGC
TTGGACAACCTGGATCACTTTTAGGGGATGATCAGATTTATAATGTAATCGTAACC
>GZ8_067
TTTTTGGTGCATGAGCAGGTATAGTTGGAACAGCCCTAAGTCTTCTAATTCGAGCTGAGC
TTGGACAACCTGGATCACTTTTAGGGGATGATCAGATTTATAATGTAATCGTAACC
>GZ8_068
TTTTTGGTGCATGAGCAGGTATAGTTGGAACAGCCCTAAGTCTTCTAATTCGAGCTGAGC
TTGGACAACCTGGATCACTTTTAGGGGATGATCAGATTTATAATGTAATCGTAACC
>GZ8_069
TTTTTGGTGCATGAGCAGGTATAGTTGGAACAGCCCTAAGTCTTCTAATTCGAGCTGAGC
TTGGACAACCTGGATCACTTTTAGGGGATGATCAGATTTATAATGTAATCGTAACC
>GZ8_070
TTTTTGGTGCATGAGCAGGTATAGTTGGAACAGCCCTAAGTCTTCTAATTCGAGCTGAGC
TTGGACAACCTGGATCACTTTTAGGGGATGATCAGATTTATAATGTAATCGTAACC
>GZ8_071
GGTGCATGAGCAGGTATAGTTGGAACAGCCCTAAGTCTTCTAATTCGAGCTGAGCTTGGA
CAACCTGGATCACTTTTAGGGGATGATCAGATTTATAATGTAATCGTAACC
>GZ8_072
GGTGCATGAGCAGGTATAGTTGGAACAGCCCTAAGTCTTCTAATTCGAGCTGAGCTTGGA
CAACCTGGATCACTTTTAGGGGATGATCAGATTTATAATGTAATCGTAACC
>GZ8_073
GGTGCATGAGCAGGTATAGTTGGAACAGCCCTAAGTCTTCTAATTCGAGCTGAGCTTGGA
CAACCTGGATCACTTTTAGGGGATGATCAGATTTATAATGTAATCGTAACC
>GZ8_074
CCTAAGTCTTCTNATTCNAGCTGAGCNNGGACNACCNGGATCNCTTTNNGGNGATGATCA
GATTTATAATGTAATCGTAACC
>GZ8_075
CCTAAGTCTTCTNATTCNAGCTGAGCNNGGACNACCNGGATCNCTTTNNGGNGATGATCA
GATTTATAATGTAATCGTAACC
>GZ8_076
GGTGCATGAGCAGGTATAGTTGGAACAGCCCTAAGTCTTCTAATTCGAGCTGAGCTTGGA
CAACCTGGATCACTTTTAGGGGATGATCAGATTTATAATGTAATCGTAACC
>GZ8_077
TTTTTGGTGCATGAGCAGGTATAGTTGGAACAGACCCTAAGTCTTCTAATTCGAGCTGAN
CTTGGACAACCTGGATCACTTTTAGGNGATGATCAGATTTATAATGTAATCGTAACC
>GZ8_078
GGTATAGTTGGAACAGCCCTAAGTCTTCTAATTCTAGCTGAGCTTGGACAACCTGGATCA
CTTTTAGGGGATGATCAGATTTATAATGTAATCGTAACC
>GZ8_079
GGTATAGTTGGAACAGCCCTAAGTCTTCTAATTCTAGCTGAGCTTGGACAACCTGGATCA
CTTTTAGGGGATGATCAGATTTATAATGTAATCGTAACC
>GZ8_080
GGTATAGTTGGAACAGCCCTAAGTCTTCTAATTCTAGCTGAGCTTGGACAACCTGGATCA
CTTTTAGGGGATGATCAGATTTATAATGTAATCGTAACC
>GZ8_081
CCGAAGAATCAGAATAAGTGCTGATAAAGGATTGGATCTCCTCCACCTGCAGGGTCAAAG
AATGTAGTATTAAGGTTACGATCTGTAAGTAATATTGTAATACCTGCTGCAAGAACTGGA
AGTGCTAGGAGAAGAAGAATAG
>GZ8_082
CCGAAGAATCAGAATAAGTGCTGATAAAGGATTGGATCTCCTCCACCTGCAGGGTCAAAG
AATGTAGTATTAAGGTTACGATCTGTAAGTAATATTGTAATACCTGCTGCAAGAACTGGA
AGTGCTAGGAGAAGAAGAATAG
>GZ8_083
CCGAAGAATCAGAATAAGTGCTGATAAAGGATTGGATCTCCTCCACCTGCAGGGTCAAAG
AATGTAGTATTAAGGTTACGATCTGTAAGTAATATTGTAATACCTGCTGCAAGAACTGGA
AGTGCTAGGAGAAGAAGAATAG
>GZ8_084
CCGAAGAATCAGAATAAGTGCTGATAAAGGATTGGATCTCCTCCACCTGCAGGGTCAAAG
AATGTAGTATTAAGGTTACGATCTGTAAGTAATATTGTAATACCTGCTGCAAGAACTGGA
AGTGCTAGGAGAAGAAGAATAG
>GZ8_085
CCGAAGAATCAGAATAAGTGCTGATAAAGGATTGGATCTCCTCCACCTGCAGGGTCAAAG
AATGTAGTATTAAGGTTACGATCTGTAAGTAATATTGTAATACCTGCTGCAAGAACTGGA
AGTGCTAGGAGAAGAAGAATAG
>GZ8_086
CCGAAGAATCAGAATAAGTGCTGATAAAGGATTGGATCTCCTCCACCTGCAGGGTCAAAG
AATGTAGTATTAAGGTTACGATCTGTAAGTAATATTGTAATACCTGCTGCAAGAACTGGA
AGTGCTAGGAGAAGAAGAATAG
>GZ8_087
CCGAAGAATCAGAATAAGTGCTGATAAAGGATTGGATCTCCTCCACCTGCAGGGTCAAAG
AATGTAGTATTAAGGTTACGATCTGTAAGTAATATTGTAATACCTGCTGCAAGAACTGGA
AGTGCTAGGAGAAGAAGAATAG
>GZ8_088
CCGAAGAATCAGAATAAGTGCTGATAAAGGATTGGATCTCCTCCACCTGCAGGGTCAAAG
AATGTAGTATTAAGGTTACGATCTGTAAGTAATATTGTAATACCTGCTGCAAGAACTGGA
AGTGCTAGGAGAAGAAGAATAG
>GZ8_089
CCGAAGAATCAGAATAAGTGCTGATAAAGGATTGGATCTCCTCCACCTGCAGGGTCAAAG
AATGTAGTATTAAGGTTACGATCTGTAAGTAATATTGTAATACCTGCTGCAAGAACTGGA
AGTGCTAGGAGAAGAAGAATAG
>GZ8_090
CCGAAGAATCAGAATAAGTGCTGATAAAGGATTGGATCTCCTCCACCTGCAGGGTCAAAG
AATGTAGTATTAAGGTTACGATCTGTAAGTAATATTGTAATACCTGCTGCAAGAACTGGA
AGTGCTAGGAGAAGAAGAATAG
>GZ8_091
TTTTTGGTGCATGAGCAGGTATAGTTGGGACAGCCCTAAGCCTCCTAATTCGAGCTGAAC
TTGGGCAACCTGGATCTCTTTTAGGAGATGATCAGATTTATAATGTAATTGTAACC
>GZ8_092
TTTTTGGTGCATGAGCAGGTATAGTCGGAACAGCCCTAAGTCTCCTAATTCGAGCTGAAC
TTGGGCAACCTGGATCACTTTTAGGGGATGATCAGATTTATAATGTAATCGTAACC
>GZ8_093
TTTTTGGTGCATGAGCAGGTATAGTTGGAACAGCCCTAAGTCTACTAATTCGAGCCGAAC
TTGGTCAACCTGGGTCTCTTTTAGGAGACGATCAGATTTATAATGTGATCGTAACT
>GZ8_094
TTTTTGGTGCATGAGCAGGTATAGTTGGAACAGGCCCTAAGTCTCCTTATTCGAGCTGAA
CTTGGGCAACCTGGATCACTTTTAGGGGATGATCAGATCTACAATGTAATCGTAACC
>GZ8_095
TTTTTGGTGCATGAGCAGGTATAGTCGGAACAGCCCTAAGTCTCCTAATTCGAGCTGAAC
TTGGGCAACCTGGATCACTTTTAGGGGATGATCAGATTTATAATGTAATCGTAACC
>GZ8_096
TTTTTGGTGCATGAGCAGGTATAGTTGGAACAGCCCTAAGTCTCCTAATTCGAGCTGAAC
TTGGACAACCTGGATCACTTTTAGGAGATGATCAGATTTATAATGTAATCGTAACC
>GZ8_097
TTTTTGGTGCATGAGCAGGTATAGTCGGAACAGCCCTAAGTCTCCTAATTCGAGCTGAAC
TTGGGCAACCTGGATCACTTTTAGGGGATGATCAGATTTATAATGTAATCGTAACC
>GZ8_098
TTTTTGGTGCATGAGCAGGTATAGTTGGAACAGGCCCTAAGTCTCCTAATTCGAGCTGAA
CTTGGACAACCTGGATCACTTTTAGGAGATGATCAGATTTATAATGTAATCGTAACC
>GZ8_099
TTTTTGGTGCATGAGCAGGTATAGTTGGAACAGGCCCTAAGTCTCCTAATTCGAGCTGAA
CTTGGACAACCTGGATCACTTTTAGGAGATGATCAGATTTATAATGTAATCGTAACC
>GZ8_100
TTTTTGGTGCATGAGCAGGTATAGTCGGAACAGCCCTAAGTCTCCTAATTCGAGCTGAAC
TTGGGCAACCTGGATCACTTTTAGGGGATGATCAGATTTATAATGTAATCGTAACC
>GZ8_101
TTTTTGGTGCATGAGCAGGTATAGTTGGGCACAGCCCTAAGCCTCCTAATTCGAGCTGAA
CTTGGGCAACCTGGATCTCTTTTAGGAGATGATCAGATTTATAATGTAATTGTAACC
>GZ8_102
TTTTTGGTGCATGAGCAGGTATAGTTGGGACAGCCCTAAGCCTCCTAATTCGAGCTGAAC
TTGGGCAACCTGGATCTCTTTTAGGAGATGATCAGATTTATAATGTAATTGTAACC
>GZ8_103
TTTTTGGTGCATGAGCAGGTATAGTTGGGACAGCCCTAAGCCTCCTAATTCGAGCTGAAC
TTGGGCAACCTGGATCTCTTTTAGGAGATGATCAGATTTATAATGTAATTGTAACC
>GZ8_104
TTTTTGGTGCATGAGCAGGTATAGTTGGGACAGCCCTAAGCCTCCTAATTCGAGCTGAAC
TTGGGCAACCTGGATCTCTTTTAGGAGATGATCAGATTTATAATGTAATTGTAACC
>GZ8_105
TTTTTGGTGCATGAGCAGGAATAATTGGAACAGCCCTAAGTCTTCTAATTCGAGCTGAAC
TTGGACAACCAGGATCTCTTTTAGGAGATGATCAGATTTATAATGTAATTGTAACT
>GZ8_106
TTTTTGGTGCATGAGCAGGTATAGTTGGGACAGCCCTAAGCCTCCTAATTCGAGCTGAAC
TTGGGCAACCTGGATCTCTTTTAGGAGATGATCAGATTTATAATGTAATTGTAACC
>GZ8_107
TTTTTGGTGCATGAGCAGGTATAGTTGGGACAGCCCTAAGCCTCCTAATTCGAGCTGAAC
TTGGGCAACCTGGATCTCTTTTAGGAGATGATCAGATTTATAATGTAATTGTAACC
>GZ8_108
TTTTTGGTGCATGAGCAGGTATAGTTGGGACAGCCCTAAGCCTCCTAATTCGAGCTGAAC
TTGGGCAACCTGGATCTCTTTTAGGAGATGATCAGATTTATAATGTAATTGTAACC
>GZ8_109
TTTTTGGTGCATGAGCAGGTATAGTTGGGACAGCCCTAAGCCTCCTAATTCGAGCTGAAC
TTGGGCAACCTGGATCTCTTTTAGGAGATGATCAGATTTATAATGTAATTGTAACC
>GZ8_110
TTTTTGGTGCATGAGCAGGTATAGTTGGGACAGCCCTAAGCCTCCTAATTCGAGCTGAAC
TTGGGCAACCTGGATCTCTTTTAGGAGATGATCAGATTTATAATGTAATTGTAACC
>GZ8_111
TTTTTGGTGCATGAGCAGGTATAGTTGGAACAGGCCCTAAGTCTCCTTATTCGAGCTGAA
CTTGGGCAACCTGGATCACTTTTAGGGGATGATCAGATCTACAATGTAATCGTAACC
>GZ8_112
ATAATTGGAACAGACCCTAAGTCTTTTAATTCGAGCTGAACTTGGACAACCTGGCTCTCT
TTTAGGAGATGATCAGATTTATAATGTAATTGTAACT
>GZ8_113
CCGAAGAATCAGAATAAGTGTTGATAAAGAATTGGATCTCCTCCTCCTGCGGGATCAAAG
AATGTAGTATTAAGGTTACGATCTGTAAGTAATATTGTAATCCCTGCTGCAAGAAC
>GZ8_114
TTTTTGGTGCATGAGCAGGTATAGTTGGAACAGCCCTAAGTCTACTAATTCGAGCCGAAC
TTGGTCAACCTGGATCTCTTTTAGGAGATGATCAGATTTATAATGTGATCGTAACT
>GZ8_115
TTTTTGGTGCATGAGCAGGTATAGTTGGGACAGCCCTAAGTCTCTTAATTCGAGCTGAAC
TTGGACAACCAGGATCTCTTCTAGGAGATGACCAGATTTATAATGTAATTGTAACC
>GZ8_117
TTTTTGGTGCATGAGCAGGAATAATTGTGAACAGCCCTAAGTCTTTTAATTCGAGCTGAA
CTTGGACAACCAGGCTCTCTTTTAGGAGATGATCAGATTTATAATGTAATTGTAACT
>GZ8_118
CCGAAGAATCAGAATAAGTGCTGATAAAGGATTGGATCTCCTCCACCCGCTGGATCAAAG
AATGTAGTATTAAGGTTACGGTCTGTAAGTAGTATTGTAATTCCTGCTGCAAGAACTGGA
AGTGAAAGAAGAAGGAG
>GZ8_119
ATAATTGGAACAGACCCTAAGTCTTTTAATTCGAGCTGAACTTGGACAACCTGGCTCTCT
TTTAGGAGATGATCAGATTTATAATGTAATTGTAACT
>GZ8_120
CCTAAGTCTTCTAATTCGAGCTGAACTTGGACAACCTGGATCACTTTTAGGGGATGATCA
GATCTACAATGTAATCGTAACC
>GZ8_121
CCGAAGAATCAGAATAANTGTTGATAAAGGATTGGNTCTCCTCCNCCTGCAGGATCAAAG
AATGTAGTATTAAGGTTAC
>GZ8_122
CCTAAGCCTCCTAATTCGAGCTGAACTTGGGCAACCTGGATCTCTTTTAGGAGATGATCA
GATTTATAATGTAATTGTAACC
>GZ8_123
CCTAAGCCTCCTAATTCGAGCTGAACTTGGGCAACCTGGATCTCTTTTAGGAGATGATCA
GATTTATAATGTAATTGTAACC
>GZ8_124
CCTAAGCCTCCTAATTCGAGCTGAACTTGGGCAACCTGGATCTCTTTTAGGAGATGATCA
GATTTATAATGTAATTGTAACC
>GZ8_125
CCTAAGCCTCCTAATTCGAGCTGAACTTGGGCAACCTGGATCTCTTTTAGGAGATGATCA
GATTTATAATGTAATTGTAACC
>GZ8_126
CCTAAGCCTCCTAATTCGAGCTGAACTTGGGCAACCTGGATCTCTTTTAGGAGATGATCA
GATTTATAATGTAATTGTAACC
>GZ8_127
CCTAAGCCTCCTAATTCGAGCTGAACTTGGGCAACCTGGATCTCTTTTAGGAGATGATCA
GATTTATAATGTAATTGTAACC
>GZ8_128
CCTAAGCCTCCTAATTCGAGCTGAACTTGGGCAACCTGGATCTCTTTTAGGAGATGATCA
GATTTATAATGTAATTGTAACC
>GZ8_129
CCTAAGCCTCCTAATTCGAGCTGAACTTGGGCAACCTGGATCTCTTTTAGGAGATGATCA
GATTTATAATGTAATTGTAACC
>GZ8_130
CCTAAGCCTCCTAATTCGAGCTGAACTTGGGCAACCTGGATCTCTTTTAGGAGATGATCA
GATTTATAATGTAATTGTAACC
>GZ8_131
GTATAGTTGGGACGGCCCTAAGCCTCCTAATTCGAGCTGAACTTGGGCAACCTGGATCTC
TTTTAGGAGATGATCAGATTTATAATGTAATTGTAACC
>GZ8_132
GTATAGTTGGGACGGCCCTAAGCCTCCTAATTCGAGCTGAACTTGGGCAACCTGGATCTC
TTTTAGGAGATGATCAGATTTATAATGTAATTGTAACC
>GZ8_133
GTATAGTTGGGACGGCCCTAAGCCTCCTAATTCGAGCTGAACTTGGGCAACCTGGATCTC
TTTTAGGAGATGATCAGATTTATAATGTAATTGTAACC
>GZ8_134
GTATAGTTGGGACGGCCCTAAGCCTCCTAATTCGAGCTGAACTTGGGCAACCTGGATCTC
TTTTAGGAGATGATCAGATTTATAATGTAATTGTAACC
>GZ8_135
GTATAGTTGGGACGGCCCTAAGCCTCCTAATTCGAGCTGAACTTGGGCAACCTGGATCTC
TTTTAGGAGATGATCAGATTTATAATGTAATTGTAACC
>GZ8_136
GTATAGTTGGGACGGCCCTAAGCCTCCTAATTCGAGCTGAACTTGGGCAACCTGGATCTC
TTTTAGGAGATGATCAGATTTATAATGTAATTGTAACC
>GZ8_137
GTATAGTTGGGACGGCCCTAAGCCTCCTAATTCGAGCTGAACTTGGGCAACCTGGATCTC
TTTTAGGAGATGATCAGATTTATAATGTAATTGTAACC
>GZ8_138
GTATAGTTGGGACGGCCCTAAGCCTCCTAATTCGAGCTGAACTTGGGCAACCTGGATCTC
TTTTAGGAGATGATCAGATTTATAATGTAATTGTAACC
>GZ8_139
GTATAGTTGGGACGGCCCTAAGCCTCCTAATTCGAGCTGAACTTGGGCAACCTGGATCTC
TTTTAGGAGATGATCAGATTTATAATGTAATTGTAACC
>GZ8_140
GTATAGTTGGGACGGCCCTAAGCCTCCTAATTCGAGCTGAACTTGGGCAACCTGGATCTC
TTTTAGGAGATGATCAGATTTATAATGTAATTGTAACC
>GZ8_141
CCCTAAGCCTCCTAATTCGAGCTGAACTTGGGCAACCTGGATCTCTTTTAGGAGATGATC
AGATTTATAATGTAATTGTAACC
>GZ8_142
CCCTAAGCCTCCTAATTCGAGCTGAACTTGGGCAACCTGGATCTCTTTTAGGAGATGATC
AGATTTATAATGTAATTGTAACC
>GZ8_143
CCCTAAGCCTCCTAATTCGAGCTGAACTTGGGCAACCTGGATCTCTTTTAGGAGATGATC
AGATTTATAATGTAATTGTAACC
>GZ8_144
CCCTAAGCCTCCTAATTCGAGCTGAACTTGGGCAACCTGGATCTCTTTTAGGAGATGATC
AGATTTATAATGTAATTGTAACC
>GZ8_145
CCCTAAGCCTCCTAATTCGAGCTGAACTTGGGCAACCTGGATCTCTTTTAGGAGATGATC
AGATTTATAATGTAATTGTAACC
>GZ8_146
CCCTAAGCCTCCTAATTCGAGCTGAACTTGGGCAACCTGGATCTCTTTTAGGAGATGATC
AGATTTATAATGTAATTGTAACC
>GZ8_147
CCCTAAGCCTCCTAATTCGAGCTGAACTTGGGCAACCTGGATCTCTTTTAGGAGATGATC
AGATTTATAATGTAATTGTAACC
>GZ8_148
CCCTAAGCCTCCTAATTCGAGCTGAACTTGGGCAACCTGGATCTCTTTTAGGAGATGATC
AGATTTATAATGTAATTGTAACC
>GZ8_149
CCCTAAGCCTCCTAATTCGAGCTGAACTTGGGCAACCTGGATCTCTTTTAGGAGATGATC
AGATTTATAATGTAATTGTAACC
>GZ8_150
CCCTAAGCCTCCTAATTCGAGCTGAACTTGGGCAACCTGGATCTCTTTTAGGAGATGATC
AGATTTATAATGTAATTGTAACC
>GZ8_153
CCTAAGTCTTCTAATTCGAGCTGAACTTGGACAACCAGGATCTCTTTTAGGAGATGATCA
GATTTATAATGTAATTGTAACT
>GZ8_154
CCGAAGAATCAGAACAGATGCTGGTAGAGGATAGGATCACCTCCTCCGGCCGGATCAAAG
AATGTTGTGTTTAGGTTTC
>GZ8_155
GAATAATTGGAACAGCCCTAAGTCTTCTAATTCGAGCTGAACTTGGACAACCAGGATCTC
TTTTAGGAGATGATCAGATTTATAATGTAATTGTAACT
>GZ8_161
TTTTTGGTGCATGAGCAGGTATAGTTGGGACAGCCCTAAGCCTCCTAATTCGAGCTGAAC
TTGGGCAACCTGGATCTCTTTTAGGAGATGATCAGATTTATAATGTAATTGTAACC
>GZ8_162
TTTTTGGTGCATGAGCAGGTATAGTTGGGACAGCCCTAAGCCTCCTAATTCGAGCTGAAC
TTGGGCAACCTGGATCTCTTTTAGGAGATGATCAGATTTATAATGTAATTGTAACC
>GZ8_163
TTTTTGGTGCATGAGCAGGTATAGTTGGGACAGCCCTAAGCCTCCTAATTCGAGCTGAAC
TTGGGCAACCTGGATCTCTTTTAGGAGATGATCAGATTTATAATGTAATTGTAACC
>GZ8_164
TTTTTGGTGCATGAGCAGGTATAGTTGGGACAGCCCTAAGCCTCCTAATTCGAGCTGAAC
TTGGGCAACCTGGATCTCTTTTAGGAGATGATCAGATTTATAATGTAATTGTAACC
>GZ8_165
TTTTTGGTGCATGAGCAGGTATAGTTGGGACAGCCCTAAGCCTCCTAATTCGAGCTGAAC
TTGGGCAACCTGGATCTCTTTTAGGAGATGATCAGATTTATAATGTAATTGTAACC
>GZ8_166
TTTTTGGTGCATGAGCAGGTATAGTTGGGACAGCCCTAAGCCTCCTAATTCGAGCTGAAC
TTGGGCAACCTGGATCTCTTTTAGGAGATGATCAGATTTATAATGTAATTGTAACC
>GZ8_167
TTTTTGGTGCATGAGCAGGTATAGTTGGGACAGCCCTAAGCCTCCTAATTCGAGCTGAAC
TTGGGCAACCTGGATCTCTTTTAGGAGATGATCAGATTTATAATGTAATTGTAACC
>GZ8_168
TTTTTGGTGCATGAGCAGGTATAGTTGGGACAGCCCTAAGCCTCCTAATTCGAGCTGAAC
TTGGGCAACCTGGATCTCTTTTAGGAGATGATCAGATTTATAATGTAATTGTAACC
>GZ8_169
TTTTTGGTGCATGAGCAGGTATAGTTGGGACAGCCCTAAGCCTCCTAATTCGAGCTGAAC
TTGGGCAACCTGGATCTCTTTTAGGAGATGATCAGATTTATAATGTAATTGTAACC
>GZ8_170
TTTTTGGTGCATGAGCAGGTATAGTTGGGACAGCCCTAAGCCTCCTAATTCGAGCTGAAC
TTGGGCAACCTGGATCTCTTTTAGGAGATGATCAGATTTATAATGTAATTGTAACC
>GZ8_171
TTTTTGGTGCATGAGCAGGTATAGTTGGAACAGGCCCTAAGTCTTCTAATTCGAGCTGAG
CTTGGACAACCTGGATCACTTTTAGGGGATGATCAGATTTATAATGTAATCGTAACC
>GZ8_172
TTTTTGGTGCATGAGCAGGCATAGTCGGAACAGCTCTTAGTCTACTAATTCGAGCTGAAC
TTGGACAACCTGGATCACTTTTAGGGGATGATCAGATTTATAATGTAATCGTAACC
>GZ8_173
AAGTCTTCTAATTCTAGCTGAACTTGGACAACCAGGATCTCTTTTAGGAGATGATCAGAT
TTATAATGTAATTGTAACT
>GZ8_174
CGAAGAATCAGAATAAATGTTGATAAAGGATTGGATCTCCTCCACCTGCAGGATCAAAGA
ATGTAGTATTAAGGTTACGATCTGTAAGTAATATTGTAATCCCTGCTGCAAGAACTGGAA
GTGA
>GZ8_175
CCTAAGTCTTCTAATTCGAGCTGAACTTGGACAACCAGGATCTCTTTTAGGAGATGATCA
GATTTATAATGTAATTGTAACT
>GZ8_176
TTTTTGGTGCATGAGCAGGAATAATTGGAACAGCCCTAAGTCTTTTAATTCGAGCTGAAC
TTGGACAACCAGGCTCTCTTTTAGGAGATGATCAGATTTATAATGTAATTGTAACT
>GZ8_177
TTTTTGGTGCATGAGCAGGAATAATTGGAACAGCCCTAAGTCTTTTAATTCGAGCTGAAC
TTGGACAACCAGGCTCTCTTTTAGGAGATGATCAGATTTATAATGTAATTGTAACT
>GZ8_178
TTTTTGGTGCATGAGCAGGTATAGTTGGAACAGGCCCTAAGTCTTCTAATTCGAGCTGAG
CTTGGACAACCTGGATCACTTTTAGGGGATGATCAGATTTATAATGTAATCGTAACC
>GZ8_179
TTTTTGGTGCATGAGCAGGAATAATTGGAACAGCCCTAAGTCTTTTAATTCGAGCTGAAC
TTGGACAACCAGGCTCTCTTTTAGGAGATGATCAGATTTATAATGTAATTGTAACT
>GZ8_180
TTTTTGGTGCATGAGCAGGAATAATTGGAACAGCCCTAAGTCTTTTAATTCGAGCTGAAC
TTGGACAACCAGGCTCTCTTTTAGGAGATGATCAGATTTATAATGTAATTGTAACT
>GZ8_181
AGATCCAGGTTGCCCAAGTTCAGCTCGAATTAGGAGGCTTAGGGCTGTCCCAACTATACC
TGCTCATGCACCAAAAATTAGGTAAAGGGTGCCAATGTCTTTGTGGTTGGTTGACTGGCC
GTCGTTTT
>GZ8_182
CTTCTTCTTCTCTCCCTGCCAGTTCTTGCAGCAGGGATTACAATATTACTCACAGACCGA
AACCTTAATACTACATTCTTTGACCCCGCTGGGGGAGGGGATCCCATCCTTTACCAACAC
TTATTCTGATTCTTCGNNCACCCTGA
>GZ8_183
CTATTCTTCTTCTCCTTTCACTCCCAGTCCTTGCAGCAGGGATTACAATATTACTTACAG
ATCGTAACCTTAATACTACATTCTTTGATCCTGCAGGTGGAGGAGACCCAATCCTTTATC
AACACTTATTCTGATTCTTCGNNCACCCTGA
>GZ8_185
CCAGTTCTTGCAGCAGGTATTACAATATTACTTACAGATCGTAACCTTAATACTACATTC
TTTGACCCTGCAGGTGGAGGNGATCCAATCCTTTATCAGCACTTATTCTGATTCTTCNNN
CACCCTGA
>GZ8_186
CACTTCCAGTTCTTGCAGCAGGTATTACAATATTACTTACAGATCGTAACCTTAATACTA
CATTCTTTGACCCTGCAGGTGGAGGAGATCCAATCCTTTATCAGCACTTATTCTGATTCT
TCGNNCACCCTGA
>GZ8_187
CCAGTTCTTGCAGCAGGTATTACAATATTACTTACAGATCGTAACCTTAATACTACATTC
TTTGACCCTGCAGGTGGAGGAGATCCAATCCTTTATCAGCACTTATTCTGATTCTTCGNN
CACCCTGA
>GZ8_188
CCAGTTCTTGCAGCAGGTATTACAATATTACTTACAGATCGTAACCTTAATACTACATTC
TTTGACCCTGCAGGTGGAGGAGATCCAATCCTTTATCAGCACTTATTCTGATTCTTCGNN
CACCCTGA
>GZ8_189
CTATTCTTTCTTCTCCTTTCACTTCCAGTCCTTGCAGCAGGGATTACAATATTACTTACA
GATCGTAACCTTAATACTACATTCTTTGACCCTGCAGGCGGAGGAGACCCAATCCTTTAT
CAACATTTATTCTGATTCTTCGNNCACCCTGA
>GZ8_190
CCAGTTCTTGCAGCAGGTATTACAATATTACTTACAGATCGTAACCTTAATACTACATTC
TTTGACCCTGCAGGTGGAGGAGATCCAATCCTTTATCAGCACTTATTCTGATTCTTCNNN
CACCCTGA
>GZ8_191
GAAGAATCAGAATAAGTGCTGATAAAGGATTGGATCTCCTCCACCTGCAGGGTCAAAGAA
TGTAGTATTAAGGTTACGATCTATAAGTAATATTGTAATACCTGCTGCAAGAACTGGAAG
TGCTAGGAGAAGAAGAATA
>GZ8_192
TATTCTCCTTCTTCTCTCACTTCCAGTCCTTGCAGCAGGGATTACAATATTACTTACAGA
TCGCAACCTTAACACCACATTCTTTGATCCTGCAGGTGGGGGAGACCCAATCCTTTACCA
ACACCTATTCTGATTCTTCGG
>GZ8_193
CTTGCAGCAGGGATTACAATATTACTTACAGATCGTAACCTTAATACTACATTCTTTGAN
CCNGCAGGNGGAGGAGANCCAATNCTTTATCAACANTTATTCTGATTCTTCGNNCACCCT
GAAGTGTCATAGCTGTTTCCTGA
>GZ8_194
TTCTTCTTCTCCTAGCACTGTCCAGTTCTTGCAGCAGGTATTACAATATTACAGTACAGA
TCGTAACCTTAATACTACATTCTTTGACCCTGCAGGTGGAGGAGATCCAATCCTTTATCA
GCACTTATTCTGATTCTTCG
>GZ8_195
TTCTTCTTCTCCTAGCACTGTCCAGTTCTTGCAGCAGGTATTACAATATTACAGTACAGA
TCGTAACCTTAATACTACATTCTTTGACCCTGCAGGTGGAGGAGATCCAATCCTTTATCA
GCACTTATTCTGATTCTTCG
>GZ8_196
TTCTTCTTCTCCTAGCACTGTCCAGTTCTTGCAGCAGGTATTACAATATTACAGTACAGA
TCGTAACCTTAATACTACATTCTTTGACCCTGCAGGTGGAGGAGATCCAATCCTTTATCA
GCACTTATTCTGATTCTTCG
>GZ8_197
TATCCTACTTCTCCTCTCACTGTCCAGTTCTCGCAGCAGGAATTACAATATTACTCACAG
ATCGTAACCTTAATACTACATTCTTTGATCCTGCAGGGGGAGGAGATCCAATCCTTTATC
AACACTTATTCTGATTCTTCG
>GZ8_198
CTATTCTTCTTCTCCTAGCACTTCCAGTTCTTGCAGCAGGTATTACAATATTACTTACAG
ATCGTAACCTTAATACTACATTCTTTGACCCTGCAGGTGGAGGAGATCCAATCCTTTATC
AGCACTTATTCTGATTCTTCG
>GZ8_199
CTATTCTTCTTCTCCTAGCACTTCCAGTTCTTGCAGCAGGTATTACAATATTACTTACAG
ATCGTAACCTTAATACTACATTCTTTGACCCTGCAGGTGGAGGAGATCCAATCCTTTATC
AGCACTTATTCTGATTCTTCG
>GZ8_200
CGAAGAATCAGAATAGGTGTTGGTAAAGGATTGGGTCTCCCCCACCTGCAGGATCAAAGA
ATGTGGTGTTAAGGTTGCGATCTGTAAGTAATATTGTAATCCCTGCTGCAAGGACTGG
>GZ9_001
GTATAGTTGGGACAGCCCTAAGCCTCCTAATTCGAGCTGAACTTGGGCAACCTGGATCTC
TTTTAGGAGATGATCAGATTTATAATGTAATTGTAACC
>GZ9_002
GTTGGAACAGCCCTAAAGTCTCCTAATTCGAGCTGAACTTGGGCAACCTGGATCACTTTT
AGGAGATGATCAGATTTATAATGTAATCGTAACCATTATTTGTTGATCTATTCTTGTAAC
CACTATTCTTCTTCTCCTCTCACTTCCAGTTCTTGCAGCAGGGATTACAATATTACTTAC
AGACCGTAACCTTAATACTACATTCT
>GZ9_003
CAGCCCTAAGTCTCCTAATTCGAGCTGAACTTGGGCAACCTGGATCACTTTTAGGAGATG
ATCAGATTTATAATGTAATCGTAACCTGCAGGATCAAAGAATGTAGTATTAAGGTTACGG
TCTGTAAGTAATATTGTAATCCCTGCTGCAAGAACTGGAAGTGAGAGGAGAAGAAGAATA
GTGGTTACAAGAATAGATCAAACAAATAAT
>GZ9_004
CAGCCCTAAGTCTCCTAATTCGAGCTGAACTTGGGCAACCTGGATCACTTTTAGGAGATG
ATCAGATTTATAATGTAATCGTAACCTGCAGGATCAAAGAATGTAGTATTAAGGTTACGG
TCTGTAAGTAATATTGTAATCCCTGCTGCAAGAACTGGAAGTGAGAGGAGAAGAAGAATA
GTGGTTACAAGAATAGATCAAACAAATAAT
>GZ9_005
CCTAAATTCGAGCTGAACTTGGGCAACCTGGATCTCTTTTAGGGAGATGATCAGATTTAT
AATGTAATTGTAACC
>GZ9_006
CAGCCCTAAGTCTCCTAATTCGAGCTGAACTTGGGCAACCTGGATCACTTTTAGGAGATG
ATCAGATTTATAATGTAATCGTAACCTGCAGGATCAAAGAATGTAGTATTAAGGTTACGG
TCTGTAAGTAATATTGTAATCCCTGCTGCAAGAACTGGAAGTGAGAGGAGAAGAAGAATA
GTGGTTACAAGAATAGATCAAACAAATAAT
>GZ9_007
CAGCCCTAAGTCTCCTAATTCGAGCTGAACTTGGGCAACCTGGATCACTTTTAGGAGATG
ATCAGATTTATAATGTAATCGTAACCTGCAGGATCAAAGAATGTAGTATTAAGGTTACGG
TCTGTAAGTAATATTGTAATCCCTGCTGCAAGAACTGGAAGTGAGAGGAGAAGAAGAATA
GTGGTTACAAGAATAGATCAAACAAATAAT
>GZ9_008
CAGCCCTAAGTCTCCTAATTCGAGCTGAACTTGGGCAACCTGGATCACTTTTAGGAGATG
ATCAGATTTATAATGTAATCGTAACCTGCAGGATCAAAGAATGTAGTATTAAGGTTACGG
TCTGTAAGTAATATTGTAATCCCTGCTGCAAGAACTGGAAGTGAGAGGAGAAGAAGAATA
GTGGTTACAAGAATAGATCAAACAAATAAT
>GZ9_009
CAGCCCTAAGTCTCCTAATTCGAGCTGAACTTGGGCAACCTGGATCACTTTTAGGAGATG
ATCAGATTTATAATGTAATCGTAACCTGCAGGATCAAAGAATGTAGTATTAAGGTTACGG
TCTGTAAGTAATATTGTAATCCCTGCTGCAAGAACTGGAAGTGAGAGGAGAAGAAGAATA
GTGGTTACAAGAATAGATCAAACAAATAAT
>GZ9_010
CAGCCCTAAGTCTCCTAATTCGAGCTGAACTTGGGCAACCTGGATCACTTTTAGGAGATG
ATCAGATTTATAATGTAATCGTAACCTGCAGGATCAAAGAATGTAGTATTAAGGTTACGG
TCTGTAAGTAATATTGTAATCCCTGCTGCAAGAACTGGAAGTGAGAGGAGAAGAAGAATA
GTGGTTACAAGAATAGATCAAACAAATAAT
>GZ9_011
CAGCCCTAAGTCTCCTAATTCGAGCTGAACTTGGGCAACCTGGATCACTTTTAGGAGATG
ATCAGATTTATAATGTAATCGTAACCTGCAGGATCAAAGAATGTAGTATTAAGGTTACGG
TCTGTAAGTAATATTGTAATCCCTGCTGCAAGAACTGGAAGTGAGAGGAGAAGAAGAATA
GTGGTTACAAGAATAGATCAAACAAATAAT
>GZ9_012
CAAAGAATGTAGTATTAAGGTTACGATCTGTAAGTAATATTGTAATACCTGCTGCAAGAA
CTGGAAGTGCTAGGAGAAGAAGAATAGTGGTTACAAGAATAGATCAAACAAATAAT
>GZ9_013
CAGCCCTAAGTCTCCTAATTCGAGCTGAACTTGGGCAACCTGGATCACTTTTAGGAGATG
ATCAGATTTATAATGTAATCGTAACCTGCAGGATCAAAGAATGTAGTATTAAGGTTACGG
TCTGTAAGTAATATTGTAATCCCTGCTGCAAGAACTGGAAGTGAGAGGAGAAGAAGAATA
GTGGTTACAAGAATAGATCAAACAAATAAT
>GZ9_014
CAGCCCTAAGTCTCCTAATTCGAGCTGAACTTGGGCAACCTGGATCACTTTTAGGAGATG
ATCAGATTTATAATGTAATCGTAACCTGCAGGATCAAAGAATGTAGTATTAAGGTTACGG
TCTGTAAGTAATATTGTAATCCCTGCTGCAAGAACTGGAAGTGAGAGGAGAAGAAGAATA
GTGGTTACAAGAATAGATCAAACAAATAAT
>GZ9_015
CAGCCCTAAGTCTCCTAATTCGAGCTGAACTTGGGCAACCTGGATCACTTTTAGGAGATG
ATCAGATTTATAATGTAATCGTAACCTGCAGGATCAAAGAATGTAGTATTAAGGTTACGG
TCTGTAAGTAATATTGTAATCCCTGCTGCAAGAACTGGAAGTGAGAGGAGAAGAAGAATA
GTGGTTACAAGAATAGATCAAACAAATAAT
>GZ9_016
CAGCCCTAAGTCTCCTAATTCGAGCTGAACTTGGGCAACCTGGATCACTTTTAGGAGATG
ATCAGATTTATAATGTAATCGTAACCTGCAGGATCAAAGAATGTAGTATTAAGGTTACGG
TCTGTAAGTAATATTGTAATCCCTGCTGCAAGAACTGGAAGTGAGAGGAGAAGAAGAATA
GTGGTTACAAGAATAGATCAAACAAATAAT
>GZ9_017
CAGCCCTAAGTCTCCTAATTCGAGCTGAACTTGGGCAACCTGGATCACTTTTAGGAGATG
ATCAGATTTATAATGTAATCGTAACCTGCAGGATCAAAGAATGTAGTATTAAGGTTACGG
TCTGTAAGTAATATTGTAATCCCTGCTGCAAGAACTGGAAGTGAGAGGAGAAGAAGAATA
GTGGTTACAAGAATAGATCAAACAAATAAT
>GZ9_018
TGTAGTATTAAGGTTACGATCTGTAAGTAATATTGTAATACCTGCTGCAAGAACTGGAAG
TGCTAGGAGAAGAAGAATAGTGGTTACAAGAATAGATCAAACAAATAAT
>GZ9_019
CAGCCCTAAGTCTCCTAATTCGAGCTGAACTTGGGCAACCTGGATCACTTTTAGGAGATG
ATCAGATTTATAATGTAATCGTAACCTGCAGGATCAAAGAATGTAGTATTAAGGTTACGG
TCTGTAAGTAATATTGTAATCCCTGCTGCAAGAACTGGAAGTGAGAGGAGAAGAAGAATA
GTGGTTACAAGAATAGATCAAACAAATAAT
>GZ9_020
CAGCCCTAAGTCTCCTAATTCGAGCTGAACTTGGGCAACCTGGATCACTTTTAGGAGATG
ATCAGATTTATAATGTAATCGTAACCTGCAGGATCAAAGAATGTAGTATTAAGGTTACGG
TCTGTAAGTAATATTGTAATCCCTGCTGCAAGAACTGGAAGTGAGAGGAGAAGAAGAATA
GTGGTTACAAGAATAGATCAAACAAATAAT
>GZ9_021
CCTGCAGGGTCAAAGAATGTAGTATTAAGGTTACGATCTGTAAGTAATATTGTAATACCT
GCTGCAAGAACTGGAAGTGCTAGGAGAANAAGAATAGTGGTTACAAGAATAGATCAAACA
AATAAT
>GZ9_022
CCTGCAGGGTCAAAGAATGTAGTATTAAGGTTACGATCTGTAAGTAATATTGTAATACCT
GCTGCAAGAACTGGAAGTGCTAGGAGAANAAGAATAGTGGTTACAAGAATAGATCAAACA
AATAAT
>GZ9_023
CCTGCAGGGTCAAAGAATGTAGTATTAAGGTTACGATCTGTAAGTAATATTGTAATACCT
GCTGCAAGAACTGGAAGTGCTAGGAGAANAAGAATAGTGGTTACAAGAATAGATCAAACA
AATAAT
>GZ9_024
CCTGCAGGGTCAAAGAATGTAGTATTAAGGTTACGATCTGTAAGTAATATTGTAATACCT
GCTGCAAGAACTGGAAGTGCTAGGAGAANAAGAATAGTGGTTACAAGAATAGATCAAACA
AATAAT
>GZ9_025
CCTGCAGGGTCAAAGAATGTAGTATTAAGGTTACGATCTGTAAGTAATATTGTAATACCT
GCTGCAAGAACTGGAAGTGCTAGGAGAANAAGAATAGTGGTTACAAGAATAGATCAAACA
AATAAT
>GZ9_026
CCTGCAGGGTCAAAGAATGTAGTATTAAGGTTACGATCTGTAAGTAATATTGTAATACCT
GCTGCAAGAACTGGAAGTGCTAGGAGAANAAGAATAGTGGTTACAAGAATAGATCAAACA
AATAAT
>GZ9_027
CCTGCAGGGTCAAAGAATGTAGTATTAAGGTTACGATCTGTAAGTAATATTGTAATACCT
GCTGCAAGAACTGGAAGTGCTAGGAGAANAAGAATAGTGGTTACAAGAATAGATCAAACA
AATAAT
>GZ9_028
CCTGCAGGGTCAAAGAATGTAGTATTAAGGTTACGATCTGTAAGTAATATTGTAATACCT
GCTGCAAGAACTGGAAGTGCTAGGAGAANAAGAATAGTGGTTACAAGAATAGATCAAACA
AATAAT
>GZ9_029
CCTGCAGGGTCAAAGAATGTAGTATTAAGGTTACGATCTGTAAGTAATATTGTAATACCT
GCTGCAAGAACTGGAAGTGCTAGGAGAANAAGAATAGTGGTTACAAGAATAGATCAAACA
AATAAT
>GZ9_030
CCTGCAGGGTCAAAGAATGTAGTATTAAGGTTACGATCTGTAAGTAATATTGTAATACCT
GCTGCAAGAACTGGAAGTGCTAGGAGAANAAGAATAGTGGTTACAAGAATAGATCAAACA
AATAAT
>GZ9_031
TGCATGAGCAGGTATAGTTGGGACAGCCCTAAGCCTCCTAATTCGAGCTGAACTTGGGCA
ACCTGGATCTCTTTTAGGAGATGATCAGATTTATAATGTAATTGTAACC
>GZ9_032
TGCATGAGCAGGTATAGTTGGGACAGCCCTAAGCCTCCTAATTCGAGCTGAACTTGGGCA
ACCTGGATCTCTTTTAGGAGATGATCAGATTTATAATGTAATTGTAACC
>GZ9_033
TGCATGAGCAGGTATAGTTGGGACAGCCCTAAGCCTCCTAATTCGAGCTGAACTTGGGCA
ACCTGGATCTCTTTTAGGAGATGATCAGATTTATAATGTAATTGTAACC
>GZ9_036
GAATGTAGTATTAAGGTTACGATCTGTAAGTAATATTGTAATACCTGCTGCAAGAACTGG
AAGTGCTAGGAGAAGAAGAATAGTGGTTACAAGAATAGATCAACAAATAAT
>GZ9_037
GAATGTAGTATTAAGGTTACGATCTGTAAGTAATATTGTAATACCTGCTGCAAGAACTGG
AAGTGCTAGGAGAAGAAGAATAGTGGTTACAAGAATAGATCAACAAATAAT
>GZ9_038
GAATGTAGTATTAAGGTTACGATCTGTAAGTAATATTGTAATACCTGCTGCAAGAACTGG
AAGTGCTAGGAGAAGAAGAATAGTGGTTACAAGAATAGATCAACAAATAAT
>GZ9_039
GAATGTAGTATTAAGGTTACGATCTGTAAGTAATATTGTAATACCTGCTGCAAGAACTGG
AAGTGCTAGGAGAAGAAGAATAGTGGTTACAAGAATAGATCAACAAATAAT
>GZ9_046
GGTATAGTTGGAACAGCCCTAAGTCTACTAATTCGAGCCGAACTTGGTCAACCTGGGTCT
CTTTTAGGAGACGATCAGATTTATAATGTGATCGTAACT
>GZ9_047
GGTATAGTTGGAACAGCCCTAAGTCTACTAATTCGAGCCGAACTTGGTCAACCTGGGTCT
CTTTTAGGAGACGATCAGATTTATAATGTGATCGTAACT
>GZ9_048
GGTATAGTTGGAACAGCCCTAAGTCTACTAATTCGAGCCGAACTTGGTCAACCTGGGTCT
CTTTTAGGAGACGATCAGATTTATAATGTGATCGTAACT
>GZ9_052
TGAGCAGGCATAGTTGGGACAGCTCTAAGGCCTTCTAATTCGAGCCGAACTGGGACAGCC
AGGATCACTTTTAGGTGATGATCAGATTTACAATGTAATCGTAACC
>GZ9_053
GGTATAGTTGGAACAGCTCTAAGTCTACTAATTCGAGCCGAACTTGGTCAACCTGGGTCT
CTTTTAGGAGACGATCAGATTTATAATGTGATCGTAACT
>GZ9_054
GGTATAGTTGGAACAGCTCTAAGTCTACTAATTCGAGCCGAACTTGGTCAACCTGGGTCT
CTTTTAGGAGACGATCAGATTTATAATGTGATCGTAACT
>GZ9_055
GGTATAGTTGGAACAGCTCTAAGTCTACTAATTCGAGCCGAACTTGGTCAACCTGGGTCT
CTTTTAGGAGACGATCAGATTTATAATGTGATCGTAACT
>GZ9_056
GGTATAGTTGGAACAGCTCTAAGTCTACTAATTCGAGCCGAACTTGGTCAACCTGGGTCT
CTTTTAGGAGACGATCAGATTTATAATGTGATCGTAACT
>GZ9_058
GTATAGTTGGAACAGCCCTAAGTCTACTAATTCGAGCCGAACTTGGTCAACCTGGGTCTC
TTTTAGGAGACGATCAGATTTATAATGTGATCGTAACT
>GZ9_060
GTATAGTTGGAACAGCCCTAAGTCTACTAATTCGAGCCGAACTTGGTCAACCTGGGTCTC
TTTTAGGAGACGATCAGATTTATAATGTGATCGTAACT
>GZ9_061
GTATAGTTGGAACAGCCCTAAGTCTTCTAATTCGAGCTGAGCTTGGACAACCTGGATCAC
TTTTAGGGGATGATCAGATTTATAATGTAATCGTAACC
>GZ9_062
TGAGCAGGTATAGTTGGAACAGCCCTAAGTCTTCTAATTCGAGCTGAGCTTGGACAACCT
GGATCACTTTTAGGGGATGATCAGATTTATAATGTAATCGTAACC
>GZ9_063
GTATAGTTGGAACAGCCCTAAGTCTTCTAATTCGAGCTGAGCTTGGACAACCTGGATCAC
TTTTAGGGGATGATCAGATTTATAATGTAATCGTAACC
>GZ9_064
GTATAGTTGGAACAGCCCTAAGTCTTCTAATTCGAGCTGAGCTTGGACAACCTGGATCAC
TTTTAGGGGATGATCAGATTTATAATGTAATCGTAACC
>GZ9_065
GTATAGTTGGAACAGCCCTAAGTCTTCTAATTCGAGCTGAGCTTGGACAACCTGGATCAC
TTTTAGGGGATGATCAGATTTATAATGTAATCGTAACC
>GZ9_068
GTATAGTTGGAACAGCCCTAAGTCTTCTAATTCGAGCTGAGCTTGGACAACCTGGATCAC
TTTTAGGGGATGATCAGATTTATAATGTAATCGTAACC
>GZ9_070
GGTATAGTTGGAACAGCCCTAAGTCTTCTAATTCGAGCTGAGCTTGGACAACCTGGATCA
CTTTTAGGGGATGATCAGATTTATAATGTAATCGTAACC
>GZ9_071
GTATAGTTGGGACAGCCCTAAGCCTCCTAATTCGAGCTGAACTTGGGCAACCTGGATCTC
TTTTAGGAGATGATCAGATTTATAATGTAATTGTAACC
>GZ9_072
GTCTTCTAATTCGAGCTGAGCTTGGACAACCTGGATCACTTTTAGGGGATGATCAGATTT
ATAATGTAATCGTAACC
>GZ9_073
GGAACAGCCCTAAAGTCTTCTAATTCGAGCTGAGCTTGGACAACCTGGATCACTTTTAGG
GGATGATCAGATTTATAATGTAATCGTAACC
>GZ9_074
GGTACAGCCCTAAGTCTCCTAATTCGAGCTGAACTTGGACAACCTGGATCACTTTTAGGA
GATGATCAGATCTACAATGTAATCGTAACC
>GZ9_075
GTATAGTTGGAACAGCCCTAAGTCTTCTAATTCGAGCTGAGCTTGGACAACCTGGATCAC
TTTTAGGGGATGATCAGATTTATAATGTAATCGTAACC
>GZ9_076
GTATAGTTGGAACAGCCCTAAGTCTTCTAATTCGAGCTGAGCTTGGACAACCTGTAGCAC
TTTTAGGGGATGATCAGATTTATAATGTAATCGTAACC
>GZ9_077
GTATAGTTGGAACAGCCCTAAGTCTTCTAATTCGAGCTGAGCTTGGACAACTTGGATCAC
TTTTAGGGGATGATCAGATTTATAATGTAATCGTAACC
>GZ9_078
GTATAGTTGGAACAGCCCTAAGTCTTCTAATTCGAGCTGAGCTTGGACAACCTGGATCAC
TTTTAGGGGATGATCAGATTTATAATGTAATCGTAACC
>GZ9_079
GTATAGTTGGAACAGCCCTAAGTCTTCTAATTCGAGCTGAGCTTGGACAACCTGGATCAC
TTTTAGGGGATGATCAGATTTATAATGTAATCGTAACC
>GZ9_080
TGAGCAGGTATAAGTTGGAACAGCCCTAAGTCTTCTAATTCGAGCTGAGCTTGGACAACC
TGGATCACTTTTAGGGGATGATCAGATTTATAATGTAATCCTAACC
>GZ9_084
TATAGTTGGAACAGCCCTAAGTCTACTAATTCGAGCCGAACTTGGTCAACCTGGGTCTCT
TTTAGGAGACGATCAGATTTATAATGTGATCGTAACT
>GZ9_085
GAATGTAGTATTAAGGTTACGATCTGTAAGTAATATTGTAATCCCTGCTGCAAGAACTGG
AAGTGAGAGGAGAAGTAAAATAGTAGTTACAAGGATAGATCAAACAAATAGT
>GZ9_086
CAGCCCTAAGTCTCCTAATTCGAGCTGAACTTGGGCAACCTGGATCACTTTTAGGGGATG
ATCAGATTTATAATGTAATCGTAACC
>GZ9_087
GGTATAGTCGGAACAGCCCTAAGTCTCCTAATTCGAGCTGAACTTGGGCAACCTGGATCA
CTTTTAGGGGATGATCAGATTTATAATGTAATCCTAACC
>GZ9_088
TATAGTTGGAACAGCCCTAAGTCTCCTAATTCGAGCTGAACTTGGACAACCTGGATCACT
TTTAGGGGATGATCAGATTTATAATGTAATCGTAACC
>GZ9_090
GTATAGTTGGAACAGCCCTAAGTCTCCTAATTCGAGCTGAACTTGGACAACCTGGATCAC
TTTTAGGGGATGATCAGATTTATAATGTAATCGTAACC
>GZ9_094
GAGCAGGTATAGTTGGAACAGCCCTAAGTCTACTAATTCGAGCCGAACTTGGTCAACCTG
GGTCTCTTTTAGGAGACGATCAGATTTATAATGTGATCGTAACT
>GZ9_095
AGCAGGTATAGTTGGACAGCCCTAAGTCTCCTAATTCGAGCTGAACTTGGACAACCTGGA
TCACTTTTAGGGGATGATCAGATTTATAATGTAATCGTAACC
>GZ9_097
GAATGTAGTATTAAGGTTACGATCTGTAAGTAATATTGTAATCCCTGCTGCAAGGACTGG
AAGTGAAAGGAGAAGAAGAATAGTGGTTACAAGAATAGANCAAACAAATAAT
>GZ9_098
ATAGTTGGAACAGCCCTAAGTCTACTAATTCGAGCCGAACTTGGTCAACCTGGGTCTCTT
TTAGGAGACGATCAGATTTATAATGTGATCGTAACT
>GZ9_099
ATCAAAGAATGTAGTATTAAGGTTACGATCTGTAAGTAATATTGTAATCCCTGCTGCAAG
AACTGGAAGTGAGAGGAGAAGGAGAATAGTGGTTACAAGAATAGATCAGACAAATAAT
>GZ9_100
GAATGTAGTGTTGAGGTTACGATCTGTAAGTAGTATTGTAATCCCTGCTGCAAGAACTGG
AAGTGAGAGGAGAAGAAGAATAGTGGTTACAAGAATAGATCAAACAAATAAT
>GZ9_101
AGCCCTAAGCCTTTTAATTCGTGCCGAACTGGGTCAGCCTGGTTCCCTCCTAGGGGATGA
TCAGATTTATAATGTTATTGTATCC
>GZ9_102
TGTTGTGTTTAGGTTTCGGTCCGTAAGTAGTATTGTAATGCCAGCGGCGAGCACTGGGAG
TGCTAAAAGAAGGAGGATGGTTGTCACTAGAATGGACCAGACAAACAGG
>GZ9_103
TAGTGGGAACAGCCCTAAGCCTTTTAATTCGCGCTGAGCTGGGTCAGCCTGGCTCCCTCC
TAGGCGACGATCAGATTTATAATGTTATTGTAACCGCCCATGCTTTTGTAATCTTTTTCT
TTATAGTAATGCCTGTGATAATTGGGGGCTTTGGAAACTGACTAGTACCATTAATAATTG
GTGCACCAGATATGGCCTTCCCTCGAATAAATAACATAAGTTTCTGACTCCTCCCTCCTT
CTTTTCTCCTACTCCTAGCTTCGGCCGGAGTCGAAGCAGGAGCTGGGTACTGGCTGAAAC
GGT
>GZ9_104
TGTTGTGTTTAGGTTTCGGTCCGTAAGTAGTATTGTAATGCCAGCGGCGAGCACTGGGAG
TGCTAAAAGAAGGAGGATGGTTGTCACTAGAATGGACCAGACAAACAGG
>GZ9_105
GAATGTTGTGTTTAGGTTTCGGTCCGTAAGTAGTATTGTAATGCCAGCGGCGAGCACTGG
GAGTGCTAAAAGAAGGAGGATGGTTGTCACTAGAATGGACCAGACAAACAGG
>GZ9_106
CAGCCCTAAGCCTTTTAATTCGTGCCGAACTGGGTCACGCCTGGTTCCCTCCTAGGGGAT
GATCAGATTTATAATGTTATTGTAACC
>GZ9_107
AGGGACAGCCCTAAGCCTTTTAATTCGTGCCGAACTGGGTCAGCCTGGTTCCCTCCTAGG
GGATGATCAGATTTATAATGTTATTGTAACC
>GZ9_108
GAATGTTGTATTTAGGTTTCGGTCCGTAAGTAGTATTGTAATGCCAGCGGCGAGCACTGG
GAGTGCTAAAAGAAGGAGGATGGTTGTCACTAGAATGGACCAGACAAACAGG
>GZ9_109
TGTTGTGTTTAGGTTTCGGTCCGTAAGTAGTATTGTAATGCCAGCGGCGAGCACTGGGAG
TGCTAAAAGAAGGAGGATGGTTGTCACTAGAATGGACCAGACAAACAGG
>GZ9_110
TGTTGTGTTTAGGTTTCGGTCCGTAAGTAGTATTGTAATGCCAGCGGCGAGCACTGGGAG
TGCTAAAAGAAGGAGGATGGTTGTCACTAGAATGGACCAGACAAACAGG
>GZ9_111
GAATGTTGTGTTTAGGTTCCGGTCCGTAAGTAGTATTGTAATGCCAGCGGCGAGCACTGG
GAGTGCTAAAAGAAGGAGGATGGTTGTCACTAGAATGGACCAGACAAACAGG
>GZ9_112
TGTTGTGTTTAGGTTCCGGTCCGTAAGTAGTATTGTAATGCCAGCGGCGAGCACTGGGAG
TGCTAAAAGAAGGAGGATGGTTGTCACTAGAATGGACCAGACAAACAGG
>GZ9_113
TGTTGTGTTTAGGTTTCGGTCCGTAAGTAATATTGTAATGCCAGCGGCGAGCACTGGGAG
TGCTAAAAGAAGGAGGATGGTTGTCACTAGAATGGACCAGACAAACAGG
>GZ9_114
TGTTGTGTTTAGGTTTCGGTCCGTAAGTAGTATTGTAATGCCAGCGGCGAGCACTGGGAG
TGCTAAAAGAAGGAGGATGGTTGTCACTAGAATGGACCAGACAAACAGG
>GZ9_115
TGTTGTGTTTAGGTTTCGGTCCGTAAGTAGTATTGTAATGCCAGCGGCGAGCACTGGGAG
TGCTAAAAGAAGGAGGATGGTTGTCACTAGAATGGACCAGACAAACAGG
>GZ9_116
TGTTGTGTTTAGGTTTCGGTCCGTAAGTAGTATTGTAATGCCAGCGGCGAGCACTGGGAG
TGCTAAAAGAAGGAGGATGGTTGTCACTAGAATGGACCAGACAAACAGG
>GZ9_117
TGTTGTGTTTAGGTTTCGGTCCGTAAGTAGTATTGTAATGCCAGCGGCGAGCACTGGGAG
TGCTAAAAGAAGGAGGATGGTTGTCACTAGAATGGACCAGACAAACAGG
>GZ9_118
TGTTGTGTTTAGGTTTCGGTCCGTAAGTAGTATTGTAATGCCAGCGGCGAGCACTGGGAG
TGCTAAAAGAAGGAGGATGGTTGTCACTAGAATGGACCAGACAAACAGG
>GZ9_119
TGTTGTGTTTAGGTTTCGGTCCGTAAGTAGTATTGTAATGCCAGCGGCGAGCACTGGGAG
TGCTAAAAGAAGGAGGATGGTTGTCACTAGAATGGACCAGACAAACAGG
>GZ9_120
GAACTGGGTCAGCCTGGTTCCCTCCTAGGGGATGATCAGATTTATAATGTTATTGTAACC
>GZ9_121
GGTATAGTTGGGACAGCCCTAAGCCTCCTAATTCGAGCTGAACTTGGGCAACCTGGATCT
CTTTTAGGAGATGATCAGATTTATAATGTAATTGTAACC
>GZ9_123
GGTTGTATTGAGATTACGATCTGTGAGGAGTATAGTAATGCCTGCTGCTAGAACTGGTAG
TGATAGTAAGAGTAAGATAGTTGTTACAAGAATTGATCATACGAATAGA
>GZ9_124
GGTTGTATTGAGATTACGATCTGTGAGGAGTATAGTAATGCCTGCTGCTAGGACTGGTAG
TGATAGTAAGAGTAAGATAGTTGTTACAAGAATTGATCATACGAATAGA
>GZ9_125
GGTTGTGTTGAGATTACGATCTGTGAGGAGTATAGTAATGCCTGCTGCTAGAACTGGTAG
TGAGAGTAAGAGTAAAATAGTTGTTACAAGAATTGATCATACGAATAGG
>GZ9_128
GAGCAGGTATAGTTGGGACAGCCCTAAGCCTCCTAATTCGAGCTGAACTTGGGCAACCTG
GATCTCTTTTAGGAGATGATCAGATTTATAATGTAATTGTAACC
>GZ9_131
GAGGCAGGTATAGTTGGGACAGCCCTAAGCCTCCTAATTCGAGCTGAACTTGGGCAACCT
GGATCTCTTTTAGGAGATGATCAGATTTATAATGTAATTGTAACC
>GZ9_132
TATAGTTGGGACAGCCCTAAGCCTCCTAATTCGAGCTGAACTTGGGCAACCTGGATCTCT
TTTAGGAGATGATCAGATTTATAATGTAATTGTAACC
>GZ9_133
GAGCAGGTATAGTTGGGACAGCCCTAAGCCTCCTAATTCGGAGCTGAACTTGGGCAACCT
GGATCTCTTTTAGGAGATGATCAGATTTATAATGTAATTGTAACC
>GZ9_134
TGAGCAGGAATAATTGGAACAGCCCTAAGTCTTCTAATTCGAGCTGAACTTGGACAACCA
GGATCTCTTTTAGGAGATGATCAGATTTATAATGTAATTGTAACT
>GZ9_135
GGTATAGTTGGGACAGCCCTAAGCCTCCTAATTCGAGCTGAACTTGGGCAACCTGGATCT
CTTTTAGGAGATGATCAGATTTATAATGTAATTGTAACC
>GZ9_136
GTTGGGACAGCCCTAAGCCTCCTAATTCGAGCTGAACTTGGGCAACCTGGATCTCTTTTA
GGAGATGATCAGATTTATAATGTAATTGTAACC
>GZ9_137
AGCAGGTATAGTTGGGACAGCCCTAAAGCCTCCTAAATTCGAGCTGAACTTGGGCAACCT
GGATCTCTTTTAGGAGATGATCAGATTTATAATGTAATTGTAACC
>GZ9_138
TAGTTGGAACAGCCCTAAGTCTCCTAATTCGAGCTGAACTTGGACAACCTGGATCACTTT
TAGGGGATGATCAGATTTATAATGTAATCGTAACC
>GZ9_139
GCAGGTATAGTTGGGACAGCCCTAAGCCTCCTAATTCGAGCTGAACTTGGGCAACCTGGA
TCTCTTTTAGGAGATGATCAGATTTATAATGTAATTGTAACC
>GZ9_140
TAATTGGAACAGCCCTAAGTCTTTTAATTCGAGCTGAACTTGGACAACCAGGCTCTCTTT
TAGGAGATGATCAGATTTATAATGTAATTGTAACT
>GZ9_141
TGAGCAGGTATAGTCGGAACAGCCCTAAGTCTCCTAATTCGAGCTGAACTTGGGCAACCT
GGATCACTTTTAGGGGATGATCAGATTTATAATGTAATCGTAACC
>GZ9_142
TGTTGTGTTTAGGTTTCGATCAGTAAGTAGTATTGTAATGCCGGCTGCAAGTACTGGGAG
GGATAATAGAAGGAGGATAGTTGTTACTAGAATTGATCACACAAATAGT
>GZ9_143
TATAGTTGGGACAGCCCTAAGCCTCCTAATTCGAGCTGAACTTGGGCAACCTGGATCTCT
TTTAGGAGATGATCAGATTTATAATGTAATTGTAACC
>GZ9_144
TATAGTTGGGACAGCCCTAAGCCTCCTAATTCGAGCTGAACTTGGGCAACCTGGATCTCT
TTTAGGAGATGATCAGATTTATAATGTAATTGTAACC
>GZ9_146
GAATGTAGTATTAAGGTTACGATCTGTAAGTAATATTGTAATACCTGCTGCAAGAACTGG
AAGTGCTAGGAGAAGAAGATAGTGGTTACAGAATAGATCAACAAATAAT
>GZ9_148
GTATAGTTGGAACAGCCCTAAGTCTTCTAATTCGAGCTGAGCTTGGACAACCTGGATCAC
TTTTAGGGGATGATCAGATTTATAATGTAATCGTAACC
>GZ9_149
TATAGTTGGGACAGCCCTAAGCCTCCTAATTCGAGCTGAACTTGGGCAACCTGGATCTCT
TTTAGGAGATGATCAGATTTATAATGTAATTGTAACC
>GZ9_150
GTATAGTTGGGACAGCCCTAAGCCTCCTAATTCGAGCTGAACTTGGGCAACCTGGATCTC
TTTTAGGAGATGATCAGATTTATAATGTAATTGTAACC
>GZ9_151
TATAGTTGGAACAGCCCTAAGTCTCCTAGTTCGAGCCGAACTCGGTCAACCTGGATCTCT
TTTAGGAGATGATCAGATTTATAATGTGATCGTAACT
>GZ9_152
CATAGTTGGGACAGCTCTAAGCCTTCTAATTCGAGCCGAACTGGGACAGCCAGGATCACT
TTTAGGTGATGATCAGATTTACAATGTAATCGTAACC
>GZ9_154
TGTAGTGTTAAGGTTACGGTCTGTAAGTAATATTGTAATTCCTGCTGCAAGAACTGGAAG
GGAGAGGAGAAGAGATAGTAGTTACAGAATTGATCAACAAATAAT
>GZ9_155
TGTGGTGTTAAGGTTGCGATCTGTAAGTAATATTGTAATCCCTGCTGCAAGGACTGGAAG
TGAGAGAAGAAGGAGAATAGTAGTTACAAGAATAGATCAAACAAATAAA
>GZ9_156
TTGGAACAGCCCTAAGTCTTTTAATTCGAGCTGAACTTGGACAACCAGGCTCTCTTTTAG
GAGATGATCAGATTTATAATGTAATTGTAACT
>GZ9_157
CAGGTATAGTTGGAACAGCCCTAAGTCTCCTAGTTCGAGCCGAACTCGGTCAACCTGGAT
CTCTTTTAGGAGATGATCAGATTTATAATGTGATCGTAACT
>GZ9_158
GTATTAAGGTTNNCGATCTGTGAGTAATATTGTAATTCCTGCTGCGAGNACTGGAAGTGA
GAGGAGAAGNAGNATNGTAGTTACAAGAATGGATCANACAAATAAT
>GZ9_159
GCATAGTTGGGACAGCTCTAAGCCTTCTAATTCGAGCCGAACTGGGACAGCCAGGATCAC
TTTTAGGTGATGATCAGATTTACAATGTAATCGTAACC
>GZ9_160
GAATGTGGTATTAAGGTTGCGATCTGTAAGTAATATTGTAATTCCTGCTGCAAGGACTGG
AAGTGAAAGGAGAAGGAGAATGGTAGTTACAAGAATAGATCAGACAAATAAA
>GZ9_161
TGTTGTGTTTAGGTTTCGATCAGTAAGTAGTATTGTAATGCCGGCTGCAAGTACTGGGAG
GGATAATAGAAGGAGGATAGTTGTTACTAGAATTGATCACACAAATAGT
>GZ9_162
GAATGTAGTATTAAGGTTACGATCTGTAAGTAATATTGTAATACCTGCTGCAAGAACTGG
AAGTGCTAGGAGAAGAGAATAGTGGTTACAAGAATAGATCAACAAATAAT
>GZ9_163
TGTAGTATTAAGGTTACGATCTGTAAGTAATATTGTAATCCCTGCTGCAAGAACTGGAAG
TGATAGGAGGAGAAGAATAGTGGTTACAAGAATAGATCAAACAAATAAT
>GZ9_164
TGTAGTATTAAGGTTACGATCTGTAAGTAATATTGTAATCCCTGCTGCAAGAACTGGAAG
TGATAGGAGGAGAAGAATAGTGGTTACAAGAATAGATCAACAAATAAT
>GZ9_165
TGCAGGGTCAAAGAATGTAGTATTAAGGTTACGATCTGTAAGTAATATTGTAATACCTGC
TGCAAGAACTGGAAGTGCTAGGAGAAGAAGAATAGTGGTTACAAGAATAGATCAAACAAA
TAAT
>GZ9_166
CATGAGCAGGTATAGTTGGGACAGCCCTAAGCCTCCTAATTCGAGCTGAACTTGGGCAAC
CTGGATCTCTTTTAGGAGATGATCAGATTTATAATGTAATTGTAACC
>GZ9_167
CAGGTATAGTTGGAACAGCCCTAAGTCTCCTAGTTCGAGCCGAACTCGGTCAACCTGGAT
CTCTTTTAGGAGATGATCAGATTTATAATGTGATCGTAACT
>GZ9_168
GTATAGTTGGAACAGCCCTAAGTCTTCTAATTCGAGCTGAGCTTGGACAACCTGGATCAC
TTTTAGGGGATGATCAGATTTATAATGTAATCGTAACC
>GZ9_169
TGTAGTATTAAGGTTACGATCTGTAAGTAATATTGTAATCCCTGCTGCAAGAACTGGAAG
TGATAAGAGAAGAAGAATAGTGGTTACAAGAATAGATCAACAAATAAT
>GZ9_171
GCCTGCTGGATCAAGAATGTTGTGTTTAGGTTTCGATCAGTAAGTAGTATTGTAATGCCG
GCTGCAAGTACTGGGAGGGATAATAGAAGGAGGATAGTTGTTACTAGAATTGATCACACA
AATAGT
>GZ9_172
GCCTGCTGGATCAAGAATGTTGTGTTTAGGTTTCGATCAGTAAGTAGTATTGTAATGCCG
GCTGCAAGTACTGGGAGGGATAATAGAAGGAGGATAGTTGTTACTAGAATTGATCACACA
AATAGT
>GZ9_173
TGTAGTATTAAGGTTACGATCTGTAAGTAATATTGTAATACCTGCTGCAAGAACTGGAAG
TGCTAGGAGAAGAAGAATAGTGGTTACAAGAATAGATCAAACAAATAAT
>GZ9_174
TGTAGTATTAAGGTTACGATCTGTAAGTAATATTGTAATACCTGCTGCAAGAACTGGAAG
TGCTAGGAGAAGAAGAATAGTGGTTACAAGAATAGATCAAACAAATAAT
>GZ9_175
TGTTGTGTTTAGGTTTCGATCAGTAAGTAGTATTGTAATGCCGGCTGCAAGTACTGGGAG
GGATAATAGAAGGAGGATAGTTGTTACTAGAATTGATCACACAAATAGT
>GZ9_176
TGTAGTATTAAGGTTACGATCTGTAAGTAATATTGTAATCCCTGCTGCAAGGACTGGAAG
TGAAAGGAGAAGAAGAATAGTGGTTACAAGAATAGATCAAACAAATAAT
>GZ9_177
GAATGTAGTATTAAGGTTACGATCTGTAAGTAATATTGTAATCCCTGCTGCAAGAACTGG
AAGTGATAGGAGGAGAAGAATAGTGGTTACAAGAATAGATCAAACAAATAAT
>GZ9_178
TGTAGTATTAAGGTTACGATCTGTAAGTAATATTGTAATCCCTGCTGCAAGAACTGGAAG
TGATAGGAGGAGAAGAATAGTGGTTACAAGAATAGATCAAACAAATAAT
>GZ9_179
TGTAGTATTAAGGTTACGATCTGTAAGTAATATTGTAATACCTGCTGCAAGAACTGGAAG
TGCTAGGAGAAGAAGAATAGTGGTTACAAGAATAGATCAAACAAATAAT
>GZ9_180
TGTAGTATTAAGGTTACGATCTGTAAGTAATATTGTAATCCCTGCTGCAAGAACTGGAAG
TGATAGGAGGAGAAGAATAGTGGTTACAAGAATAGATCAAACAAATAAT
>GZ9_181
GTATAGTTGGGACAGCCCTAAGCCTCCTAATTCGAGCTGAACTTGGGCAACCTGGATCTC
TTTTAGGAGATGATCAGATTTATAATGTAATTGTAACC
>GZ9_182
GAGCAGGTATAGTTGGGACAGCCCTAAGCCTCCTAATTCGAGCTGAACTTGGGCAACCTG
GATCTCTTTTAGGAGATGATCAGATTTATAATGTAATTGTAACC
>GZ9_183
GCAGGTATAGTTGGGACAGCCCTAAGCCTCCTAATTCGAGCTGAACTTGGGCAACCTGGA
TCTCTTTTAGGAGATGATCAGATTTATAATGTAATTGTAACC
>GZ9_184
TGTAGTATTAAGGTTACGATCTGTAAGTAATATTGTAATACCTGCTGCAAGAACTGGAAG
TGCTAGGAGAAGAAGAATAGTGGTTACAAGAATAGATCAAACAAATAAT
>GZ9_185
TGTAGTATTAAGGTTACGATCTGTAAGTAATATTGTAATACCTGCTGCAAGAACTGGAAG
TGCTAGGAGAAGAAGAATAGTGGTTACAAGAATAGATCAAACAAATAAT
>GZ9_186
TGTAGTATTAAGGTTACGATCTGTAAGTAATATTGTAATACCTGCTGCAAGAACTGGAAG
TGCTAGGAGAAGAAGAATAGTGGTTACAAGAATAGATCAAACAAATAAT
>GZ9_187
TGTAGTATTAAGGTTACGATCTGTAAGTAATATTGTAATACCTGCTGCAAGAACTGGAAG
TGCTAGGAGAAGAAGAATAGTGGTTACAAGAATAGATCAAACAAATAAT
>GZ9_188
TGTAGTATTAAGGTTACGATCTGTAAGTAATATTGTAATACCTGCTGCAAGAACTGGAAG
TGCTAGGAGAAGAAGAATAGTGGTTACAAGAATAGATCAAACAAATAAT
>GZ9_189
TGTAGTATTAAGGTTACGATCTGTAAGTAATATTGTAATACCTGCTGCAAGAACTGGAAG
TGCTAGGAGAAGAAGAATAGTGGTTACAAGAATAGATCAAACAAATAAT
>GZ9_190
TATAGTTGGGACAGCCCTAAGCCTCCTAATTCGAGCTGAACTTGGGCAACCTGGATCTCT
TTTAGGAGATGATCAGATTTATAATGTAATTGTAACC
>GZ9_191
GTATAGTTGGGACAGCCCTAAGCCTCCTAATTCGAGCTGAACTTGGGCAACCTGGATCTC
TTTTAGGAGATGATCAGATTTATAATGTAATTGTAACC
>GZ9_192
GTATAGTTGGGACAGCCCTAAGCCTCCTAATTCGAGCTGAACTTGGGCAACCTGGATCTC
TTTTAGGAGATGATCAGATTTATAATGTAATTGTAACC
>GZ9_197
GTATAGTTGGGACAGCCCTAAGCCTCCTAATTCGAGCTGAACTTGGGCAACCTGGATCTC
TTTTAGGAGATGATCAGATTTATAATGTAATTGTAACC
>GZ9_198
GTATAGTTGGGACAGCCCTAAGCCTCCTAATTCGAGCTGAACTTGGGCAACCTGGATCTC
TTTTAGGAGATGATCAGATTTATAATGTAATTGTAACC
>GZ9_199
GTATAGTTGGGACAGCCCTAAGCCTCCTAATTCGAGCTGAACTTGGGCAACCTGGATCTC
TTTTAGGAGATGATCAGATTTATAATGTAATTGTAACC
>GZ10_001
TTTTTGGTGCNTGAGCAGGTATAGTTGGGACNGCCCTAAGCCTCCTAATTCGAGCTGAAC
TTGGGCAACCTGGATCTCTTTTAGGAGATGATCAGATTTATAATGTAATTGTAACC
>GZ10_002
TTTTTGGTGCATGAGCAGGTATAGTTGGGACNGCCCTAAGCCTCCTAATTCGAGCTGAAC
TTGGGCAACCTGGATCTCTTTTAGGAGATGATCAGATTTATAATGTAATTGTAACT
>GZ10_003
GTTGGGACNGCCCTAAGCCTCCTAATTCGAGCTGAACTTGGGCAACCTGGATCTCTTTTA
GGAGATGATCAGATTTATAATGTAATTGTAACC
>GZ10_004
TTTTTGGTGCATGAGCAGGTATAGTTGGGACNGNCCTAAGCCTCCTAATTCGAGCTGAAC
TTGGGCAACCTGGATCTCTTTTAGGAGATGATCAGATTTATAATGTAATTGTAACC
>GZ10_005
TTTTTGGTGCATGAGCAGGTATAGTTGGGACNGCCCTAAGCCTCCTAATTCGAGCTGAAC
TTGGGCAACCTGGATCTCTTTTAGGAGATGATCAGATTTATAATGTAATTGTAACC
>GZ10_006
TTTTTGGTGCATGAGCAGGTATAGTTGGGACNGCCCTAAGCCTCCTAATTCGAGCTGAAC
TTGGGCAACCTGGATCTCTTTTAGGAGATGATCAGATTTATAATGTAATTGTAACC
>GZ10_007
TTTTTGGTGCATGAGCAGGTATAGTTGGGACNGCCCTAAGCCTCCTAATTCGAGCTGAAC
TTGGGCAACCTGGATCTCTTTTAGGAGATGATCAGATTTATAATGTAATTGTAACC
>GZ10_008
TTTTTGGTGCATGAGCAGGTATAGTTGGGACNGCCCTAAGCCTCCTAATTCGAGCTGAAC
TTGGGCAACCTGGATCTCTTTTAGGAGATGATCAGATTTATAATGTAATTGTAACC
>GZ10_009
TTTTTGGTGCATGAGCAGGTATAGTTGGGACNGCCCTAAGCCTCCTAATTCGAGCTGAAC
TTGGGCAACCTGGATCTCTTTTAGGAGATGATCAGATTTATAATGTAATTGTAACC
>GZ10_010
TTTTTGGTGCATGAGCAGGTATAGTTGGAACAGGCCCTAAGTCTCCTAATTCGAGCTGAA
CTTGGGCAACCTGGATCACTTTTAGGAGATGATCAGATTTATAATGTAATCGTAACC
>GZ10_011
TTTTTTGGTGCATGAGCAGGTATAGTTGGGACNGCCCTAAGCCTCCTAATTCGAGCTGAA
CTTGGGCAACCTGGATCTCTTTTAGGAGATGATCAGATTTATAATGTAATTGTAACC
>GZ10_012
TTTTTGGTGCATGAGCAGGTATAGTTGGGACNGNCCTAAGCCTCCTAATTCGAGCTGAAC
TTGGGCAACCTGGATCTCTTTTAGGAGATGATCAGATTTATAATGTAATTGTAACC
>GZ10_013
CCCTAAGCCTCCTAATTCGAGCTGAACTTGGGCAACCTGGATCTCTTTTAGGAGATGATC
AGATTTATAATGTAATTGTAACC
>GZ10_014
TTTTGGTGCATGAGCAGGTATAGTTGGGACNGNCCTAAGCCTCCTAATTCGAGCTGAACT
TGGGCAACCTGGATCTCTTTTAGGAGATGATCAGATTTATAATGTAATTGTAACC
>GZ10_015
TTTTTGGTGCATGAGCAGGTATAGTTGGGCACAGCCCTAAGCCTCCTAATTCGAGCTGAA
CTTGGGCAACCTGGATCTCTTTTAGGAGATGATCAGATTTATAATGTAATTGTAACC
>GZ10_016
TTTTTGGTGCATGAGCAGGTATAGTTGGGACNGCCCTAAGCCTCCTAATTCGAGCTGAAC
TTGGGCAACCTGGATCTCTTTTAGGAGATGATCAGATTTATAATGTAATTGTAACC
>GZ10_017
TTTTTGGTGCATGAGCAGGTATAGTTGGGACNGCCCTAAGCCTCCTAATTCGAGCTGAAC
TTGGGCAACCTGGATCTCTTTTAGGAGATGATCAGATTTATAATGTAATTGTAACC
>GZ10_018
TTTTTGGTGCATGAGCAGGTATAGTTGGGACNGCCCTAAGCCTCCTAATTCGAGCTGAAC
TTGGGCAACCTGGATCTCTTTTAGGAGATGATCAGATTTATAATGTAATTGTAACC
>GZ10_019
CAGTTCTTGCAGCAGGTATTACAATATTACNTACAGATCGTAACCTTAATACTACATTCT
TTGACCCTGCAGGTGGAGGAGATCCAATCCTTTATCAGCACTTATTCTGATTCTTC
>GZ10_020
CAGTTCTTGCAGCAGGTATTACAATATTACTTACAGATCGTAACCTTAATACTACATTCT
TTGACCCTGCAGGTGGAGGAGATCCAATCCTTTATCAGCACTTATTCTGATTCTTCG
>GZ10_021
CAGGTATAGTTGGGACNGCCCTAAGCCTCCTAATTCGAGCTGAACTTGGGCAACCTGGAT
CTCTTTTAGGAGATGATCAGATTTATAATGTAATTGTAACC
>GZ10_022
GAGCAGGTATAGTTGGGACNGCCCTAAGCCTCCTAATTCGAGCTGAACTTGGGCAACCTG
GATCTCTTTTAGGAGATGATCAGATTTATAATTTAATTGTAACC
>GZ10_023
TTTTTGGTGCATGAGCAGGTATAGTTGGGACNGCCCTAAGCCTCCTAATTCGAGCTGAAC
TTGGGCAACCTGGATCTCTTTTAGGAGATGATCAGATTTATAATGTAATTGTAACC
>GZ10_024
GTATAGTTGGGACNGCCCTAAGCCTCCTAATTCGAGCTGAACTTGGGCAACCTGGATCTC
TTTTAGGAGATGATCAGATTTATAATGTAATTGTAACC
>GZ10_025
TTTTTGGTGCATGAGCAGGTATAGTTGGGACNGCCCTAAGCCTCCTAATTCGAGCTGAAC
TTGGGCAACCTGGATCTCTTTTAGGAGATGATCAGATTTATAATGTAATTGTAACC
>GZ10_026
TTTTTGGTGCATGAGCAGGTATAGTTGGGACAGCCCTAAGCCTCCTAATTCGAGCTGAAC
TTGGGCAACCTGGATCTCTTTTAGGAGATGATCAGATTTATAATGTAATTGTAACC
>GZ10_027
GCCCTAAGCCTCCTAATTCGAGCTGAACTTGGGCAACCTGGATCTCTTTTAGGAGATGAT
CAGATTTATAATGTAATTGTAACC
>GZ10_028
GCCCTAAGCCTCCTAATTCGAGCTGAACTTGGGCAACCTGGATCTCTTTTAGGAGATGAT
CAGATTTATAATGTAATTGTAACC
>GZ10_029
TTTTTGGTGCATGAGCAGGTATAGTTGGGACNGCCCTAAGCCTCCTAATTCGAGCTGAAC
TTGGGCAACCTGGATCTCTTTTAGGAGATGATCAGATTTATAATGTAATTGTAACC
>GZ10_030
TAATTTTTGGTGCATGAGCAGGTATAGTTGGGACNGCCCTAAGCCTCCTAATTCGAGCTG
AACTTGGGCAACCTGGATCTCTTTTAGGAGATGATCAGATTTATAATGTAATTGTAACC
>GZ10_031
TTTTTGGTGCATGAGCAGGTATAGTTGGGACNGNCCTAAGCCTCCTAATTCGAGCTGAAC
TTGGGCAACCTGGATCTCTTTTAGGAGATGATCAGATTTATAATGTAATTGTAACC
>GZ10_032
TTTTTGGTGCATGAGCAGGTATAGTTGGGACNGCCCTAAGCCTCCTAATTCGAGCTGAAC
TTGGGCAACCTGGATCTCTTTTAGGAGATGATCAGATTTATAATGTAATTGTAACC
>GZ10_033
TTTTTGGTGCATGAGCAGGTATAGTTGGGACNGCCCTAAGCCTCCTAATTCGAGCTGAAC
TTGGGCAACCTGGATCTCTTTTAGGAGATGATCAGATTTATAATGTAATTGTAACC
>GZ10_034
TTTTTGGTGCATGAGCAGGTATAGTTGGGACNGCCCTAAGCCTCCTAATTCGAGCTGAAC
TTGGGCAACCTGGATCTCTTTTAGGAGATGATCAGATTTATAATGTAATTGTAACC
>GZ10_035
TTTTTGGTGCATGAGCAGGTATAGTTGGGACNGCCCTAAGCCTCCTAATTCGAGCTGAAC
TTGGGCAACCTGGATCTCTTTTAGGAGATGATCAGATTTATAATGTAATTGTAACC
>GZ10_036
TTTTTGGTGCATGAGCAGGTATAGTTGGGACNGCCCTAAGCCTCCTAATTCGAGCTGAAC
TTGGGCAACCTGGATCTCTTTTAGGAGATGATCAGATTTATAATGTAATTGTAACC
>GZ10_037
TTTTTGGTGCATGAGCAGGTATAGTTGGGACNGCCCTAAGCCTCCTAATTCGAGCTGAAC
TTGGGCAACCTGGATCTCTTTTAGGAGATGATCAGATTTATAATGTAATTGTAACC
>GZ10_038
TTTTTGGTGCATGAGCAGGTATAGTTGGGACNGCCCTAAGCCTCCTAATTCGAGCTGAAC
TTGGGCAACCTGGATCTCTTTTAGGAGATGATCAGATTTATAATGTAATTGTAACC
>GZ10_039
TTTTTGGTGCATGAGCAGGTATAAGTTGGGACAGCCCTAAGCCTCCTAATTCGAGCTGAA
CTTGGGCAACCTGGATCTCTTTTAGGAGATGATCAGATTTATAATGTAATTGTAACC
>GZ10_040
TTTTTGGTGCATGAGCTGGTATAGTTGGGACNGCCCTAAGCCTCCTAATTCGAGCTGAAC
TTGGGCAACCTGGATCTCTTTTAGGAGATGATCAGATTTATAATGTAATTGTAACC
>GZ10_041
TTTTTGGTGCATGAGCAGGTATAGTTGGGACNGCCCTAAGCCTCCTAATTCGAGCTGAAC
TTGGGCAACCTGGATCTCTTTTAGGAGATGATCAGATTTATAATGTAATTGTAACC
>GZ10_042
TTTTTGGTGCATGAGCAGGTATAGTTGGGACNGCCCTAAGCCTCCTAATTCGAGCTGAAC
TTGGGCAACCTGGATCTCTTTTAGGAGATGATCAGATTTATAATGTAATTGTAACC
>GZ10_043
TTTTTGGTGCATGAGCAGGTATAGTTGGGACNGCCCTAAGCCTCCTAATTCGAGCTGAAC
TTGGGCAACCTGGATCTCTTTTAGGAGATGATCAGATTTATAATGTAATTGTAACC
>GZ10_044
TTTTTGGTGCATGAGCAGGTATAGTTGGGACNGCCCTAAGCCTCCTAATTCGAGCTGAAC
TTGGGCAACCTGGATCTCTTTTAGGAGATGATCAGATTTATAATGTAATTGTAACC
>GZ10_045
GCCCTAAGCCTCCTAATTCGAGCTGAACTTGGGCAACCTGGATCTCTTTTAGGAGATGAT
CAGATTTATAATGTAATTGTAACC
>GZ10_046
GTGCATGAGCAGGTATAGTTGGGACAGCCCTAAGCCTCCTAATTCGAGCTGAACTTGGGC
AACCTGGATCTCTTTTAGGAGATGATCAGATTTATAATGTAATTGTAACC
>GZ10_047
TACCTAATTTTTGGTGCATGNGCAGGTATAGTTGGGACAGCCCTAAGCCTCCTAATTCGA
GCTGAACTTGGGCAACCTGGATCTCTTTTAGGAGATGATCAGATTTATAATGTAATTGTA
ACC
>GZ10_048
CCCTAAGCCTCCTAATTCGAGCTGAACTTGGGCAACCTGGATCTCTTTTAGGAGATGATC
AGATTTATAATGTAATTGTAACC
>GZ10_049
TTTTTGGTGCATGAGCAGGTATAGTTGGGACNGCCCTAAGCCTCCTAATTCGAGCTGAAC
TTGGGCAACCTGGATCTCTTTTAGGAGATGATCAGATTTATAATGTAATTGTAACC
>GZ10_050
CATGAGCAGGTATAGTTGGGACNGCCCTAAGCCTCCTAATTCGAGCTGAACTTGGGCAAC
CTGGATCTCTTTTAGGAGATGATCAGATTTATAATGTAATTGTAACC
>GZ10_051
GAGCAGGTATAGTTGGGACAGCCCTAAGCCTCCTAATTCGAGCTGAACTTGGGCAACCTG
GATCTCTTTTAGGAGATGATCAGTTTTATAATGTAATTGTAACC
>GZ10_052
TTTTTGGTGCATGAGCAGGTATAGTTGGGACNGCCCTAAGCCTCCTGATTCGAGCTGAAC
TTGGGCAACCTGGATCTCTTTTAGGAGATGATCAGATTTATAATGTAATTGTAACC
>GZ10_053
CCCTAAGCCTCCTAATTCGAGCTGAACTTGGGCAACCTGGATCTCTTTTAGGAGATGATC
AGATTTATAATGTAATTGTAACC
>GZ10_054
TTACCTAATTTTTGGTGCATGAGCAGGTATAGTTGGGACNGCCCTAAGCCTCCTAATTCG
AGCTGAACTTGGGCAACCTGGATCTCTTTTAGGAGATGATCAGATTTATAATGTAATTGT
AACC
>GZ10_055
GCCCTAAGCCTCCTAATTCGAGCTGAACTTGGGCAACCTGGATCTCTTTTAGGAGATGAT
CAGATTTATAATGTAATTGTAACC
>GZ10_056
TTTTTGGTGCATGAGCAGGTATAGTTGGGACNGNCCTAAGCCTCCTAATTCGAGCTGAAC
TTGGGCAACCTGGATCTCTTTTAGGAGATGATCAGATTTATAATGTAATTGTAACC
>GZ10_057
TTTTTGGTGCATGAGCAGGTATAGTTGGGACNGCCCTAAGCCTCCTAATTCGAGCTGAAC
TTGGGCAACCTGGATCTCTTTTAGGAGATGATCAGATTTATAATGTAATTGTAACC
>GZ10_058
CAGGTATAGTTGGGACNGCCCTAAGCCTCCTAATTCGAGCTGAACTTGGGCAACCTGGAT
CTCTTTTAGGAGATGATCAGATTTATAATGTAATTGTAACC
>GZ10_059
CCTAAGCCTCCTAATTCGAGCTGAACTTGGGCAACCTGGATCTCTTTTAGGAGATGATCA
GATTTATAATGTAATTGTAACC
>GZ10_060
CCCTAAGCCTCCTAATTCGAGCTGAACTTGGGCAACCTGGATCTCTTTTAGGAGATGATC
AGATTTATAATGTAATTGTAACC
>GZ10_061
CCTAAGCCTCCTAATTCGAGCTGAACTTGGGCAACCTGGATCTCTTTTAGGAGATGATCA
GATTTATAATGTAATTGTAACC
>GZ10_062
CCTAAGCCTCCTAATTCGAGCTGAACTTGGGCAACCTGGATCTCTTTTAGGAGATGATCA
GATTTATAATGTAATTGTAACC
>GZ10_063
CCTAAGCCTCCTAATTCGAGCTGAACTTGGGCAACCTGGATCTCTTTTAGGAGATGATCA
GATTTATAATGTAATTGTAACC
>GZ10_064
CCTAAGCCTCCTAATTCGAGCTGAACTTGGGCAACCTGGATCTCTTTTAGGAGATGATCA
GATTTATAATGTAATTGTAACC
>GZ10_065
CCTAAGCCTCCTAATTCGAGCTGAACTTGGGCAACCTGGATCTCTTTTAGGAGATGATCA
GATTTATAATGTAATTGTAACC
>GZ10_066
CCTAAGCCTCCTAATTCGAGCTGAACTTGGGCAACCTGGATCTCTTTTAGGAGATGATCA
GATTTATAATGTAATTGTAACC
>GZ10_067
CCTAAGCCTCCTAATTCGAGCTGAACTTGGGCAACCTGGATCTCTTTTAGGAGATGATCA
GATTTATAATGTAATTGTAACC
>GZ10_068
CCTAAGCCTCCTAATTCGAGCTGAACTTGGGCAACCTGGATCTCTTTTAGGAGATGATCA
GATTTATAATGTAATTGTAACC
>GZ10_069
CCTAAGCCTCCTAATTCGAGCTGAACTTGGGCAACCTGGATCTCTTTTAGGAGATGATCA
GATTTATAATGTAATTGTAACC
>GZ10_070
CCTAAGCCTCCTAATTCGAGCTGAACTTGGGCAACCTGGATCTCTTTTAGGAGATGATCA
GATTTATAATGTAATTGTAACC
>GZ10_071
CCTAAGCCTCCTAATTCGAGCTGAACTTGGGCAACCTGGATCTCTTTTAGGAGATGATCA
GATTTATAATGTAATTGTAACC
>GZ10_072
CCTAAGCCTCCTAATTCGAGCTGAACTTGGGCAACCTGGATCTCTTTTAGGAGATGATCA
GATTTATAATGTAATTGTAACC
>GZ10_073
TTTTTGGTGCATGAGCAGGTATAGTTGGGACNGCCCTAAGCCTCCTAATTCGAGCTGAAC
TTGGGCAACCTGGATCTCTTTTAGGAGATGATCAGATTTATAATGTAATTGTAACC
>GZ10_074
TTTTTGGTGCATGAGCAGGTATAGTTGGGACAGCCCTAAGCCTCCTAATTCGAGCTGAAC
TTGGGCAACCTGGATCTCTTTTAGGAGATGATCAGATTTATAATGTAATTGTAACC
>GZ10_075
TTTTTGGTGCATGAGCAGGTATAGTTGGGACNGCCCTAAGCCTCCTAATTCGAGCTGAAC
TTGGGCAACCTGGATCTCTTTTAGGAGATGATCAGATTTATAATGTAATTGTAACC
>GZ10_076
CCTAAGCCTCCTAATTCGAGCTGAACTTGGGCAACCTGGATCTCTTTTAGGAGATGATCA
GATTTATAATGTAATTGTAACC
>GZ10_077
TGAGCAGGTATAGTTGGGACNGCCCTAAGCCTCCTAATTCGAGCTGAACTTGGGCAACCT
GGATCTCTTTTAGGAGATGATCAGATTTATAATGTAATTGTAACC
>GZ10_078
TTTTTGGTGCATGAGCAGGTATAGTTGGGACNGCCCTAAGCCTCCTAATTCGAGCTGAAC
TTGGGCAACCTGGATCTCTTTTAGGAGATGATCAGATTTATAATGTAATTGTAACC
>GZ10_079
TTTTTGGTGCATGAGCAGGTATAGTTGGGACNGCCCTAAGCCTCCTAATTCGAGCTGAAC
TTGGGCAACCTGGATCTCTTTTAGGAGATGATCAGATTTATAATGTAATTGTAACC
>GZ10_080
CCTAAGCCTCCTAATTCGAGCTGAACTTGGGCAACCTGGATCTCTTTTAGGAGATGATCA
GATTTATAATGTAATTGTAACC
>GZ10_082
CTGAACTTGGGCAACCTGGATCTCTTTTAGGAGATGATCANATTTATAATGTAATTGTAA
CC
>GZ10_085
TAAACTTGGGCAACCTGGATCACTTTTAGGNGATGATCAGATCTACAATGTAATCGTAAC
C
>GZ10_086
TANCNGAACTTGGGCAGCCNGGNTCACTCTTAGGNGATGATCAGATTTATAATGTGATCG
TAACC
>GZ10_088
GACTAAGNCTCCTAATTCGAGCTGAACTTGGGCAACCTGGATCACTTTTAGGNGATGATC
AGATTTATAATGTAATCGTAACC
>GZ10_089
ATCGTAACCTTAATACTACATTCTTTGACCCTGCAGGCGGAGGAGACCCAATCCTTTATC
AACATTTATTCTGATTCTTCGG
>GZ10_090
GGATTACAATATTACTTACAGATCGTAACCTTAATACTACATTCTTTGANCCNGCAGGAG
GAGGAGATCCAATNCTTTATCAACACTTATTCTGATTCTTCGG
>GZ10_091
CCTAAGTCTTCTAATTCGAGCTGAGCTTGGACAACCTGGATCACTTTTAGGGGATGATCA
GATTTATAATGTAATCGTAACC
>GZ10_092
TTTTTGGTGCATGAGCAGGAATAATTGGAACAGCCCTAAGTCTTCTAATTCGAGCTGAAC
TTGGACAACCAGGATCTCTTTTAGGAGATGATCAGATTTATAATGTAATTGTAACT
>GZ10_093
TTTTTGGTGCATGAGCAGGAATAATTGGAACAGCCCTAAGTCTTTTAATTCGAGCTGAAC
TTGGACAACCAGGCTCTCTTTTAGGAGATGATCAGATTTATAATGTAATTGTAACTGCCC
AC
>GZ10_094
TTTTTGGTGCATGAGCAGGTATAGTTGGAACAGCCCTAAGTCTCCTAATTCGAGCTGAAC
TTGGGCAACCTGGATCACTTTTAGGGGATGATCAGATTTATAATGTAATCGTAACC
>GZ10_095
CCTAAGTCTTCTAATTCGAGCTGAGCTTGGACAACCTGGATCACTTTTAGGGGATGATCA
GATTTATAATGTAATCGTAACC
>GZ10_096
GAAGCAGGTATAGTTGGAACNNGCCCTAAGTCTTCTAATTCGAGCTGAGCTTGGACAACC
TGGATCACTTTTAGGGGATGATCAGATTTATAATGTAATCGTAACC
>GZ10_097
TTTTTGGTGCATGAGCAGGTATAGTCGGAACAGCCCTAAGTCTCCTAATTCGAGCTGAAC
TTGGGCAACCTGGATCACTTTTAGGGGATGATCAGATTTATAATGTAATCGTAACC
>GZ10_098
CCCTAAGTCTCCTAATTCGAGCTGAACTTGGGCAACCTGGATCACTTTTAGGGGATGATC
AGATTTATAATGTAATCGTAACC
>GZ10_099
CCTAAGNCTTCTAATTCNANNNGANCTTGGACAACCNGGATCACTNNTAGGGGATGATCA
GATTTATAATGTAATCGTAACC
>GZ10_100
TTTTTGGTGCATGAGCAGGTATAGTTGGAACANCCCTAAGTCTTCTAATTCGAGCTGAGC
TTGGACAACCTGGATCACTTTTAGGGGATGATCAGATTTATAATGTAATCGTAACC
>GZ10_101
TTTTTGGTGCCTGAGCAGGCATAGTTGGAACNGCTCTAAGCCTTCTAATTCGAGCCGAAC
TGGGACAGCCAGGGTCACTTTTAGGTGATGATCAGATTTACAATGTGATCGTAACC
>GZ10_102
TTTTTGGTGCCTGAGCAGGCATAGTTGGAACAGCTCTAAGCCTTCTAATTCGAGCCGAAC
TGGGACAGCCAGGGTCACTTTTAGGTGATGATCAGATTTATAATGTGATCGTAACC
>GZ10_103
TTTTTGGTGCCTGAGCAGGCATAGTTGGAACAGCTCTAAGCCTTCTAATTCGAGCCGAAC
TGGGACAGCCAGGGTCACTTTTAGGTGATGATCAGATTTACAATGTGATCGTAACC
>GZ10_104
TTTTTGGTGCCTGAGCAGGCATAGTTGGAACNGCTCTAAGCCTTCTAATTCGAGCCGAAC
TGGGACAGCCAGGGTCACTTTTAGGTGATGATCAGATTTACAATGTGATCGTAACC
>GZ10_105
TTTGTGGTGCCTGAGCAGGCATAGTTGGAACAGCTCTAAGCCTTCTAATTCGAGCCGAAC
TGGGACAGCCAGGGTCACTTTTAGGTGATGATCAGATTTACAATGTGATCGTAACC
>GZ10_106
TTTTTGGTGCCTGAGCAGGCATAGTTGGAACAGCTCTAAGCCTTCTAATTCGAGCCGAAC
TGGGACAGCCAGGGTCACTTTTAGGTGATGATCAGATTTACAATGTGATCGTAACC
>GZ10_107
TTTTTGGTGCCTGAGCAGGCATAGTTGGAACAGCTCTAAGCCTTCTAATTCGAGCCGAAC
TGGGACAGCCAGGGTCACTTTTAGGTGATGATCAGATTTACAATGTGATCGTAACC
>GZ10_108
TTTTTGGTGCCTGAGCAGGCATAGTTGGAACAGCTCTAAGCCTTCTAATTCGAGCCGAAC
TGGGACAGCCAGGGTCACTTTTAGGTGATGATCAGATTTACAATGTGATCGTAACC
>GZ10_109
TTTTTGGTGCCTGAGCAGGCATAGTTGGAACAGCTCTAAGCCTTCTAATTCGAGCCGAAC
TGGGACAGCCAGGGTCACTTTTAGGTGATGATCAGATTTACAATGTGATCGTAACC
>GZ10_110
TTTTTGGTGCCTGAGCAGGCATAGTTGGAACAGCTCTAAGCCTTCTAATTCGAGCCGAAC
TGGGACAGCCAGGGTCACTTTTAGGTGATGATCAGATTTACAATGTGATCGTAACC
>GZ10_111
TTTTTGGTGCCTGAGCAGGCATAGTTGGAACAGCTCTAAGCCTTCTAATTCGAGCCGAAC
TAGGACAGCCAGGGTCACTTTTAGGTGATGATCAGATTTACAATGTGATCGTAACC
>GZ10_112
TTTTTGGTGCCTGAGCAGGCATAGTTGGAACAGCTCTAAGCCTTCTAATTCGAGCCGAAC
TGGGACAGCCAGGGTCACTTTTAGGTGATGATCAGATTTACAATGTGATCGTAACC
>GZ10_113
TTTTTGGTGCCTGAGCAGGCATAGTTGGAACAGCTCTAAGCCTTCTAATTCGAGCCGAAC
TGGGACAGCCAGGGTCACTTTTAGGTGATGATCAGATTTACAATGTGATCGTAACC
>GZ10_114
TTTTTGGTGCATGAGCAGGAATAGTTGGAACAGCTTTAAGCCTTCTAATTCGAGCCGAAC
TGGGACAGCCAGGATCTCTTTTAGGAGATGACCAGATTTATAATGTGATCGTAACC
>GZ10_115
TTTTTGGTGCCTGAGCAGGCATAGTTGGAACAGCTCTAAGCCTTCTAATTCGAGCCGAAC
TGGGACAGCCAGGGTCACTTTTAGGTGATGATCAGATTTACAATGTGATCGTAACC
>GZ10_116
TTTTTGGTGCCTGAGCAGGCATAGTTGGAACAGCTCTAAGCCTTCTAATTCGAGCCGAAC
TGGGACAGCCAGGGTCACTTTTAGGTGATGATCAGATTTACAATGTGATCGTAACC
>GZ10_117
TTTTTGGTGCCTGAGCAGGCATAGTTGGAACAGCTCTAAGCCTTCTAATTCGAGCCGAAC
TGGGACAGCCAGGGTCACTTTTAGGTGATGATCAGATTTACAATGTGATCGTAACC
>GZ10_118
GCTCTAAGCCTTCTAATTCGAGCCGAACTGGGACAGCCAGGGTCACTTTTAGGTGATGAT
CAGATTTACAATGTGATCGTAACC
>GZ10_119
TTTTTGGTGCCTGAGCAGGCATAGTTGGAACAGCTCTAAGCCTTCTAATTCGAGCCGAAC
TGGGACAGCCAGGGTCACTTTTAGGTGATGATCAGATTTACAATGTGATCGTAACC
>GZ10_120
TTTTTGGTGCCTGAGCAGGCATAGTTGGAACAGCTCTAAGCCTTCTAATTCGAGCCGAAC
TGGGACAGCCAGGGTCACTTTTAGGTGATGATCAGATTTACAATGTGATCGTAACC
>GZ10_121
CCTAAGCCTCCTAATTCGAGCTGAACTTGGGCAACCTGGATCTCTTTTAGGAGATGATCA
GATTTATAATGTAATTGTAACC
>GZ10_122
CCTAAGCCTCCTAATTCGAGCTGAACTTGGGCAACCTGGATCTCTTTTAGGAGATGATCA
GATTTATAATGTAATTGTAACC
>GZ10_123
CCTAAGCCTCCTAATTCGAGCTGAACTTGGGCAACCTGGATCTCTTTTAGGAGATGATCA
GATTTATAATGTNATNGTAACC
>GZ10_124
TTTTTGGTGCATGAGCAGGTATAGTTGGGACNGCCCTAAGCCTCCTAATTCGAGCTGAAC
TTGGGCAACCTGGATCTCTTTTAGGAGATGATCAGATTTATAATGTAATTGTAACC
>GZ10_126
TTTTTGGTGCATGAGCAGGTATAGTTGGGACNGCCCTAAGCCTCCTAATTCGAGCTGAAC
TTGGGCAACCTGGATCTCTTTTAGGAGATGATCAGATTTATAATGTAATTGTAACC
>GZ10_127
CCTAAGTCTACTAATTCGAGCCGAACTTGGTCAACCTGGGTCTCTTTTAGGAGATGATCA
GATTTATAATGTGATCGTAACT
>GZ10_128
CCCTAAGCCTCCTAATTCGAGCTGAACTTGGGCAACCTGGATCTCTTTTAGGAGATGATC
AGATTTATAATGTAATTGTAACC
>GZ10_129
CCTAAGCCTCCTAATTCGAGCTGAACTTGGGCAACCTGGATCTCTTTTAGGAGATGATCA
GATTTATAATGTAATTGTAACC
>GZ10_130
TTTTTGGTGCATGAGCAGGTATAGTTGGAACAGCCCTAAGTCTCCTAATTCGAGCTGAAC
TTGGACAACCTGGATCACTTTTAGGAGATGATCAGATTTATAATGTAATCGTAACC
>GZ10_131
TTTTTGGTGCATGAGCAGGTATAGTTGGGACAGCCCTAAGCCTCCTAATTCGAGCTGAAC
TTGGGCAACCTGGATCTCTTTTAGGAGATGATCAGATTTATAATGTAATTGTAACC
>GZ10_132
TTTACCTAATTTTTGGTGCATGAGCAGGTATAGTTGGGACNGCCCTAAGCCTCCTAATTC
GAGCTGAACTTGGGCAACCTGGATCTCTTTTAGGAGATGATCAGATTTATAATGTAATTG
TAACC
>GZ10_133
CCCTAAGCCTCCTAATTCGAGCTGAACTTGGGCAACCTGGATCTCTTTTAGGAGATGATC
AGATTTATAATGTAATTGTAACC
>GZ10_134
TTTTTGGTGCATGAGCAGGTATAGTTGGGACNGCCCTAAGCCTCCTAATTCGAGCTGAAC
TTGGGCAACCTGGATCTCTTTTAGGAGATGATCAGATTTATAATGTAATTGTAACC
>GZ10_135
TTTTTGGGTGCATGAGCAGGTATAGTTGGGACAGCCCTAAGCCTCCTAATTCGAGCTGAA
CTTGGGCAACCTGGATCTCTTTTAGGAGATGATCAGATTTATAATGTAATTGTAACC
>GZ10_136
CCTAAGTCTCTTAATTCGAGCTGAACTTGGACAACCAGGATCTCTTCTAGGAGATGACCA
GATTTATAATGTAATTGTAACC
>GZ10_137
CCCTAAGCCTCCTAATTCGAGCTGAACTTGGGCAACCTGGATCTCTTTTAGGAGATGATC
AGATTTATAATGTAATTGTAACC
>GZ10_139
CCTAAGTCTCCTAATTCNAGCTGAACTTGGACAGCCTGGATCTCTTTTAGGAGATGATCA
GATTTACAATGTAATTGTAACC
>GZ10_140
GAACTTGGGCAACCTGGNTCNCTNTTAGGAGATGATCAGATTTATAATGTGATCGTAACC
>GZ10_141
CCTAAGTCTTCTAATTCGAGCTGAGCTTGGACAACCTGGATCACTTTTAGGGGATGATCA
GATTTATAATGTAATCGTAACC
>GZ10_142
CCTAAGCCTCCTAATTCGAGCTGAACTTGGGCAACCTGGATCTCTTTTAGGAGATGATCA
GATTTATAATGTAATTGTAACC
>GZ10_143
CCTAAGTCTTCTAATTCGAGCTGAGCTTGGACAACCTGGATCACTTTTAGGGGATGATCA
GATTTATAATGTAATCGTAACC
>GZ10_144
CCTAAGCCTCCTGATTCGAGCTGAACTTGGGCAACCTGGATCTCTTTTAGGAGATGATCA
GATTTATAATGTAATTGTAACC
>GZ10_145
CCTAAGTCTTCTAATTCGAGCTGAGCTTGGACAACCTGGATCACTTTTAGGGGATGATCA
GATTTATAATGTAATCGTAACC
>GZ10_146
CCTAAGCCTCCTAATTCGAGCTGAACTTGGGCAACCTGGATCTCTTTTAGGAGATGATCA
GATTTATAATGTAATTGTAACC
>GZ10_147
CCTAAGCCTCCTAATTCGAGCTGAACTTGGGCAACCTGGATCTCTTTTAGGAGATGATCA
GATTTATAATGTAATTGTAACC
>GZ10_148
CCTAAGCCTCCTAATTCGAGCTGAACTTGGGCAACCTGGATCTCTTTTAGGAGATGATCA
GATTTATAATGTAATTGTAACC
>GZ10_149
CCTAAGCCTCCTAATTCGAGCTGAACTTGGGCAACCTGGATCTCTTTTAGGAGATGATCA
GATTTATAATGTAATTGTAACC
>GZ10_150
ACCCTAAGCCTCCTAATTCGAGCTGAACTTGGGCAACCTGGATCTCTTTTAGGAGATGAT
CANATTTATAATGTAATTGTAACC
>GZ10_152
CCGTAACCTTAACACTACATTCTTTGACCCTGCNGNNNNNGGAGATCCTATCCTTTACCA
ACACTTATTCTGATTCTTCGG
>GZ10_153
TTTTTGGTGCATGAGCAGGTATAGTTGGAACAGCCCTAAGTCTTCTAATTCGAGCTGAGC
TTGGACAACCTGGATCACTTTTAGGGGATGATCAGATTTATAATGTAATCGTAACC
>GZ10_154
CCCTAAGCCTCCTAATTCGAGCTGAACTTGGGCAACCTGGATCTCTTTTAGGAGATGATC
AGATTTATAATGTAATTGTAACC
>GZ10_155
CCTAAGCCTTCTAATTCGAGCTGAACTTGGGCAACCTGGATCTCTTTTAGGAGATGATCA
GATTTATAATGTAATTGTAACC
>GZ10_156
TTTTTGGTGCATGAGCAGGTATAGTTGGGACNGCCCTAAGCCTCCTAATTCGAGCTGAAC
TTGGGCAACCTGGATCTCTTTTAGGAGATGATCAGATTTATAATGTAATTGTAACC
>GZ10_157
TTTTTGGTGCATGAGCAGGTATAGTTGGAACAGCCCTAAGTCTTCTAATTCGAGCTGAGC
TTGGACAACCTGGATCACTTTTAGGGGATGATCAGATTTATAATGTAATCGTAACC
>GZ10_158
CCCTAAGCCTCCTAATTCGAGCTGAACTTGGGCAACCTGGATCTCTTTTAGGAGATGATC
AGATTTATAATGTAATTGTAACC
>GZ10_159
TTTTTGGTGCATGAGCAGGTATAGTTGGGACAGCCCTAAGCCTCCTAATTCGAGCTGAAC
TTGGGCAACCTGGATCTCTTTTAGGAGATGATCAGATTTATAATGTAATTGTAACC
>GZ10_160
GGGACNGCCCTAAGCCTCCTAATTCNAGCTGAACTTGGGCAACCTGGATCTCTTTTAGGA
GATGATCAGATTTATAATGTAATTGTAACC
>GZ10_166
CCCTAAGTCTCCTAATTCGAGCTGAACTTGGGCAACCTGGATCACTTTTAGGGGATGATC
AGATTTATAATGTAATCGTAACC
>GZ10_167
CAGTACTTGCATCCGGCATTACAATACTANNNNNNGANCGAAACCTAAACACAACATTCT
TTGATCCAGCAGGCGGAGGAGATCCAATTCTTTATCAACATTTATTCTGATTCTTCGG
>GZ10_168
TCACTGTCCAGTTCTTGCAGCAGGAATTACAATACTACTTACAGACCGTAACCTTAATAC
TACATTCTTTGATCCAGCGGGTGGAGGAGATCCAATCCTTTATCAGCACTTATTCTGATT
CTTCGG
>GZ10_169
CAGTTCTTGCAGCAGGAATTACAATACTACTTACAGACCGTAACCTTAATACTACATTCT
TTGATCCAGCGGGTGGAGGAGATCCAATCCTTTATCAGCACTTATTCTGATTCTTCGG
>GZ10_170
CCTAAGTCTTTTAATTCGAGCTGAACTTGGACAACCAGGCTCTCTTTTAGGAGATGATCA
GATTTATAATGTAATTGTAACT
>GZ10_171
CCTAAGTCTCCTAATTCGAGCTGAACTTGGGCAACCTGGATCACTTTTAGGGGATGATCA
GATTTATAATGTAATCGTAACC
>GZ10_172
CCCTAAGTCTCCTAATTCGAGCTGAACTTGGACAACCTGGATCACTTTTAGGAGATGATC
AGATTTATAATGTAATCGTAACC
>GZ10_173
CACTNCCAGTTCTAGCAGCAGGCATTACTATACTCCTCACAGATCGTAATCTCAACACAA
CCTTCTTTGATCCAGCAGGAGGAGGAGATCCAATCCTTTATCAACACTTATTCTGATTCT
TCGG
>GZ10_174
TTGGACAACCAGGATCTCTTTTAGGAGATGATCNNNATTTATAANGTAATTGTAACT
>GZ10_175
GTAACCTTAATACTACATTCTTTGATCCGCGGGTGGAGGAGATCCAATCCTTTATCAGCA
CTTATTCTGATTCTTCAG
>GZ10_176
CTTGTTACTACTATTCTCCTTCTTCTTTCACTTCCAGTTCTTGCAGCAGGAATTACAATA
CTACTTACAGACCGTAACCTTAATACTACATTCTTTGATCCAGCGGGTGGAGGAGATCCA
ATCCTTTATCAGCACTTATTCTGATTCTTCGG
>GZ10_177
AACCTTAATACTACATTCTTTGACCCCGCTGGGGGAGGGGATCCCATCCTTTACCAACAC
TTATTCTGATTCTTCG
>GZ10_178
GAGCCTAAGTCTCCTAATTCGAGCTGAACTTGGGCAACCTGGATCACTCTTAGGGGATGA
TCAGATTTACAATGTAATCGTAACC
>GZ10_181
CCCTAAGTCTCCTAATTCGAGCTGAACTTGGGCAACCTGGATCACTTTTAGGAGATGATC
AGATTTATAATGTAATCGTAACCTCACTGTCCAGTTCTTGCAGCAGGNATTACAATANTA
CTTACAGACCGTAACCTTAATACTACATTCTTTGATCCNGCNGGTGGAGGAGANCCAATC
CTTTATCANCANTTATTCTGATTCTTCG
>GZ10_182
CCCTAAGTCTCCTAATTCGAGCTGAACTTGGGCAACCTGGATCACTTTTAGGAGATGATC
AGATTTATAATGTAATCGTAACCCCAGTTCTTGCAGCAGGGATTACAATATTACTTACAG
ACCGTAACCTTAATACTACATTCTTTGATCCTGCAGGTGGAGGAGACCCAATCCTTTATC
AACATTTATTCTGATTCTTCG
>GZ10_183
CCTAAGCCTCCTAATTCGAGCTGAACTTGGGCAACCTGGATCTCTTTTAGGAGATGATCA
GATTTATAATGTAATTGTAACC
>GZ10_184
CCCTAAGCCTCCTAATTCGAGCTGAACTTGGGCAACCTGGATCTCTTTTAGGAGATGATC
AGATTTATAATGTAATTGTAACC
>GZ10_185
TTTTTGGTGCATGAGCAGGTATAGTTGGGACNGCCCTAAGCCTCCTAATTCGAGCTGAAC
TTGGGCAACCTGGATCTCTTTTAGGAGATGATCAGATTTATAATGTAATTGTAACC
>GZ10_186
CCTAAGCCTCCTAATTCGAGCTGAACTTGGGCAACCTGGATCTCTTTTAGGAGATGATCA
GATTTATAATGTAATTGTAACC
>GZ10_187
GGTATAGTTGGGACNGCCCTAAGCCTCCTAATTCGAGCTGAACTTGGGCAACCTGGATCT
CTTTTAGGAGATGATCAGATTTATAATGTAATTGTAACC
>GZ10_188
CCTAAGCCTCCTAATTCGAGCTGAACTTGGGCAACCTGGATCTCTTTTAGGAGATGATCA
GATTTATAATGTAATTGTAACC
>GZ10_189
CCCTAAGTCTCCTAATTCGAGCTGAACTTGGGCAACCTGGATCACTTTTAGGAGATGATC
AGATTTATAATGTAATCGTAACCCCAGTTCTTGCAGCAGGGATTACAATATTACTTACAG
ACCGTAACCTTAATACTACATTCTTTGATCCTGCAGGTGGAGGAGACCCAATCCTTTATC
AACATTTATTCTGATTCTTCG
>GZ10_190
CAGTTCTTGCAGCAGGTATTACAATATTACNTACAGATCGTAACCTTAATACTACATTCT
TTGACCCTGCAGGTGGAGGAGATCCAATCCTTTATCAGCACTTATTCTGATTCTTCG
>GZ10_191
TTTTTGGTGCATGAGCAGGTATAGTTGGAACAGCCCTAAGTCTTCTAATTCGAGCTGAGC
TTGGACAACCTGGATCACTTTTAGGGGATGATCAGATTTATAATGTAATCGTAACC
>GZ10_192
GTATAGTTGGAACAGCCCTAAGTCTTCTAATTCGAGCTGAGCTTGGACAACCTGGATCAC
TTTTAGGGGATGATCAGATTTATAATGTAATCGTAACC
>GZ10_193
CCTAAGTCTCCTAATTCGAGCTGAACTTGGGCAACCTGGATCACTCTTAGGGGATGATCA
GATTTACAATGTAATCGTAACC
>GZ10_194
CCCTAAGTCTCTTAATTCGAGCTGAACTTGGGCAACCAGGATCTCTTCTAGGAGATGACC
AGATTTATAATGTAATTGTAACC
>GZ10_195
CCTAAGTCTTCTAATTCGAGCTGAGCTTGGACAACCTGGATCACTTTTAGGGGATGATCA
GATTTATAATGTAATCGTAACC
>GZ10_196
TTTTTGGTGCATGAGCAGGTATAGTTGGAACAGCCCTAAGTCTTCTAATTCGAGCTGAGC
TTGGACAACCTGGATCACTTTTAGGGGATGATCAGATTTATAATGTAATCGTAACC
>GZ10_197
TTTTTGGTGCNTGAGCAGGTATAGTTGGAACAGCCCTAAGTCTTCTAATTCGAGCTGAGC
TTGGACAACCTGGATCACTTTTAGGGGATGATCAGATTTATAATGTAATCGTAACC
>GZ10_198
GTTCTTGCAGCAGGGATTACAATATTACTTACAGATCGTAACCTTAATACTACATTCTTT
GATCCCGCAGGAGGAGGAGATCCAATTCTTTATCAACACTTATTCTGATTCTTCG
>GZ10_199
CCCTAAGTCTTCTAATTCGAGCTGAGCTTGGACAACCTGGATCACTTTTAGGGGATGATC
AGATTTATAATGTAATCGTAACC
>GZ10_200
GCCCTAAGTCTCTTAATTCGAGCTGAACTTGGGCAACCAGGATCTCTTCTAGGAGATGAC
CAGATTTATAATGTAATTGTAACC
>GZ11_001
AATTGCGGCTGCGAGAACAGGAAGAGAAAGAAGAAGAAGAATGGTGGTTACAAGGATGGA
TCAAACAAAGAGT
>GZ11_002
TGTTGTGTTTAAATTACGGTCAGTTAATAGTATCGTAATTGCGGCTGCGAGAACAGGAAG
AGAAAGAAGAAGAAGAATGGTGGTTACAAGAATGGATNAAACAAAGAGT
>GZ11_006
ATGTTGTGTTTAAATTACGGTCAGTTANNNNNTATCGTAATTGCGGCTGCGAGAACAGGA
AGAGAAAGAAGAAGAAGAATGGTGGTTACAAGGATGGATCAAACAAAGAGT
>GZ11_007
TAGTAGGTACCGCCCTTAGCTTACTTATTCGCGCAGAATTAAGCCAACCCGGAACACTTC
TGGGAGATGATCAAATCTATAATGTTATCGTGACT
>GZ11_015
TGTTGTGTTTAAATTACGGTCAGTTAATAGTATCGTAATTGCGGCTGCGAGAACAGGAAG
AGAAAGAAGAAGAAGAATGGTGGTTACAAGAATGGATCAAACAAAGAGT
>GZ11_019
TAGTAGGTACCGCCCTTAGCTTACTTATTCGCGCAGAATTAAGCCAACCCGGAACACTTC
TGGGAGATGATCAAATCTATAATGTTATCGTGACT
>GZ11_021
TGTAGTATTAAGGTTACGATCTGTAAGTAATATTGTAATCCCTGCTGCAAGAACTGGAAG
TGATAGGAGGCGTAGAATAGTGGTTACAAGAATAGATCAAACAAATAAT
>GZ11_022
TCCACCTGCAGGGTCAAAGAATGTAGTATTAAGGTTACGATCTGTAAGTAATATTGTAAT
CCCTGCTGCAAGAACTGGAAGTGAGAGGAGAAGGAGAATAGTGGTTACAAGAATAGATCA
GACAAATAAT
>GZ11_023
TGTAGTATTAAGGTTACGATCTGTAAGTAATATTGTAATCCCTGCTGCAAGAACTGGAAG
TGAGAGGAGAAGAAGAATAGTGGTTACAAGAATAGATCAAACAAATAAT
>GZ11_024
TGAGCAGGTATAGTTGGGACAGCCCTAAGCCTCCTAATTCGAGCTGAACTTGGGCAACCT
GGATCTCTTTTAGGAGATGATCAGATTTATAATGTAATTGTAACC
>GZ11_026
TGCAGGATCAAAGAATGTAGTATTAAGGTTACGATCTGTAAGTAATATTGTAATCCCTGC
TGCAAGAACTGGAAGTGATAGGAGGAGAAGAATAGTGGTTACAAGAATAGATCAAACAAA
TAAT
>GZ11_027
TGAGCAGGTATAGTTGGAACAGCCCTAAGTCTTCTAATTCGAGCTGAGCTTGGACAACCT
GGATCACTTTTAGGGGATGATCAGATTTATAATGTAATCGTAACC
>GZ11_028
TGAGCAGGTATAGTTGGNACAGCCCTAAGCCTCCTAATTCGAGCTGAACTTGGGCAACCT
GGATCTCTTTTAGGAGATGATCAGATTTATAATGTAATTGTAACC
>GZ11_029
TGCAGGATCAAAGAATGTAGTATTAAGGTTACGATCTGTAAGTAATATTGTAATCCCTGC
TGCAAGAACTGGAAGTGAGAGGAGAAGAAGAATAGTGGTTACAAGAATAGATCAAACAAA
TAAT
>GZ11_030
TGTAGTATTAAGGTTGCGATCTGTGAGTAATATTGTAATTCCTGCTGCAAGAACTGGAAG
TGATAGGAGAAGTAGGATAGTAGTTACAAGGATGGATCAAACAAATAAT
>GZ11_040
TGGATCAAGAATGTTGTATTGAGATTACGATCAGTAAGTAGTATGGTGATACCTGCAGCT
AGGACAGGTAGGGAAAGTAGGAGAAGAATTGTAGTAATAAGGATTGATCATACAAATAAA
>GZ11_043
TAGTGGGAACAGCCCTCAGCCTTCTAATTCGAGCCGAGTTAGGCCAGCCCGGATCACTCC
TAGGGGATGATCAGGTCTATAATGTTATCGTAACC
>GZ11_044
TGAGCAGGTATAGTTGGGACAGCCCTAAGCCTCCTAATTCGAGCTGAACTTGGGCAACCT
GGGTCTCTTTTAGGAGATGATCAGATTTATAATGTAATTGTAACC
>GZ11_045
GGTATAGTTGGAACAGCCCTAAGTCTCCTAATTCGAGCTGAACTTGGACAACCTGGATCA
CTTTTAGGAGATGATCAGATTTATAATGTAATCGTAACC
>GZ11_046
TGAGCAGGTATAGTTGGGACAGCCCTAAGCCTCCTAATTCGAGCTGAACTTGGGCAACCT
GGATCTCTTTTAGGAGATGATCAGATTTATAATGTAATTGTAACC
>GZ11_047
TGAGCAGGTATAGTTGGGACAGCCCTAAGCCTCCTAATTCGAGCTGAACTTGGGCAACCT
GGATCTCTTTTAGGAGATGATCAGATTTATAATGTAATTGTAACC
>GZ11_048
TGAGCAGGTATAGTTGGGACAGCCCTAAGCCTCCTAATTCGAGCTGAACTTGGGCAACCT
GGATCTCTTTTAGGAGATGATCAGATTTATAATGTAATTGTAACC
>GZ11_054
AGAATGTAGTATTAAGGTTACGATCTGTAAGTAATATTGTAATACCTGCTGCAAGAACTG
GAAGTGCTAGGAGAAGAAGAATAGTGGTTACAAGAATAGATCAAACAAATAAT
>GZ11_055
AGAATGTAGTATTAAGGTTACGATCTGTAAGTAATATTGTAATACCTGCTGCAAGAACTG
GAAGTGCTAGGAGAAGATGAATAGTGGTTACAAGAATAGATCAAACAAATAAT
>GZ11_056
TGTAGTATTAAGGTTACGATCTGTAAGTAATATTGTAATACCTGCTGCAAGAACTGGAAG
TGCTAGGAGAAGAAGAATAGTGGTTACAAGAATAGATCAAACAAATAAT
>GZ11_059
TGTAGTATTAAGGTTACGATCTGTAAGTAATATTGTAATACCTGCTGCAAGAACTGGAAG
TGCTAGGAGAAGAAGAATAGTGGTTACAAGAATAGATCAAACAAATAAT
>GZ11_060
TGCAGGGTCAAAGAATGTAGTATTAAGGTTACGATCTGTAAGTAATATTGTAATACCTGC
TGCAAGAACTGGAAGTGCTAGGAGAAGAAGAATAGTGGTTACAAGAATAGATCAAACAAA
TAAT
>GZ11_062
TGAGCAGGTATAGTTGGAACAGCCCTAAGTCTTCTAATTCGAGCTGAACTTGGACAACCT
GGATCACTTTTAGGGGATGATCAGATCTACAATGTAATCGTAACC
>GZ11_063
TGAGCAGGTATAGTTGGGACAGCCCTAAGTCTCTTAATTCGAGCTGAACTTGGGCAACCA
GGATCTCTTCTAGGAGATGACCAGATTTATAATGTAATTGTAACC
>GZ11_064
GTATAGTTGGAACAGCCCTAAGTCTTCTAATTCGAGCTGAACTTGGACAACCTGGATCAC
TTTTAGGGGATGATCAGATCTACAATGTAATCGTAACC
>GZ11_065
GAGCAGGTATAGTTGGAACAGCCCTAAGTCTTCTAATTCGAGCTGAGCTTGGACAACCTG
GATCACTTTTAGGGGATGATCAGATTTATAATGTAATCGTAACC
>GZ11_066
GCCTGCAGGGTCAAGAATGTAGTATTAAGGTTACGATCTGTAAGTAATATTGTAATCCCT
GCTGCAAGGACTGGAAGTGAGAGGAGAAGAAGAATAGTGGTTACAAGAATAGATC
>GZ11_067
GTATAGTTGGAACAGCCCTAAGTCTTCTAATTCGAGCTGAGCTTGGACAACCTGGATCAC
TTTTAGGGGATGATCAGATTTACAATGTAATCGTAACC
>GZ11_068
AGAATGTAGTATTAAGGTTACGATCTGTAAGTAATATTGTAATCCCTGCTGCAAGAACTG
GAAGTGATAGGAGGAGAAGAATAGTGGTTACAAGAATAGATCAAACAAATAAT
>GZ11_069
TGAGCAGGTATAGTTGGAACAGCCCTAAGTCTTCTAATTCGAGCTGAGCTTGGACAACCT
GGATCACTTTTAGGGGATGATCAGATTTATAATGTAATCGTAACC
>GZ11_070
TGAGCAGGTATAGTCGGAACAGCCCTAAGTCTCCTAATTCGAGCTGAACTTGGGCAACCT
GGATCACTTTTAGGGGATGATCAGATTTATAATGTAATCGTAACC
>GZ11_071
TGAGCAGGTATAGTCGGAACAGCCCTAAGTCTCCTAATTCGAGCTGAACTTGGGCAACCT
GGATCACTTTTAGGGGATGATCAGATTTATAATGTAATCGTAACC
>GZ11_072
TGAGCAGGTATAGTTGGAACAGCCCTAAGTCTTCTAATTCGAGCTGAGCTTGGACAACCT
GGATCACTTTTAGGGGATGATCAGATTTATAATGTAATCGTAACC
>GZ11_073
TGAGCAGGCATAGTTGGAACAGCTCTAAGCCTTCTAATTCGAGCCGAACTGGGACAGCCA
GGGTCACTTTTAGGTGATGATCAGATTTACAATGTGATCGTAACC
>GZ11_074
TGCAGGGTCAAGAATGTAGTGTTAAGGTTACGGTCTGTAAGTAATATTGTAATCCCTGCT
GCAAGAACTGGAAGGGAAGGAGGAGGAGAATAGTGGTTACAAGGATTGATCAAACAAATA
AT
>GZ11_075
TGAGCAGGTATAGTCGGAACAGCCCTAAGTCTCCTAATTCGAGCTGAACTTGGGCAACCT
GGATCACTTTTAGGGGATGATCAGATTTATAATGTAATCGTAACC
>GZ11_076
GGCTGGATCAAGAATGTTGTGTTTAGGTTTCGGTCCGTAAGTAGTATTGTAATGCCAGCG
GCGAGCACTGGGAGTGCTAAAAGAAGGAGGATGGTTGTCACTAGAATGGACCAGACAAAC
AGG
>GZ11_077
CAGCCCTAAGTCTTTTAATTCGAGCTGAACTTGGGCAACCAGGATCCCTTTTAGGAGATG
ATCAGATTTACAATGTAATTGTAACC
>GZ11_078
GAGCAGGTATAGTCGGAACAGCCCTAAGTCTCCTAATTCGAGCTGAACTTGGGCAACCTG
GATCACTTTTAGGGGATGATCAGATTTATAATGTAATCCTAACC
>GZ11_079
GGCCGGATCAAGAATGTTGTGTTTAGGTTTCGGTCCGTAAGTAATATTGTAATGCCAGCG
GCGAGCACTGGGAGTGCTAAAAGAAGGAGGATGGTTGTCACTAGAATGGACCAGACAAAC
AGG
>GZ11_080
GTATTGAGGTTACGATCTGTAAGTAATATTGTAATNCCTGCTGCAAGGACTGGAAGTGAN
AGGAGAAGAAGAATAGTGGTTACAAGAATAGATCAAACAAATAAT
>GZ11_081
TCTCCTAATTCGAGCTGAACTTGGGCAACCTGGATCACTTTTAGGAGATGATCAGATTTA
TAATGTAATCGTAACCTGTAGTATTAAGGTTACGGTCTGTAAGTAATATTGTAATCCCTG
CTGCAAGAACTGGAAGTGAGAGGAGAAGAAGAATAGTGGTTACAAGAATAGATCAAACAA
ATAAT
>GZ11_082
AGAATGTAGTATTAAGGTTACGGTCTGTAAGTAATATTGTAATCCCTGCTGCAAGAACTG
GAAGTGAGAGGAGAAGAAGAATAGTGGTTACAAGAATAGATNAAACAAATAAT
>GZ11_083
AGAATGTAGTATTAAGGTTACGATCTGTAAGTAATATTGTAATCCCTGCTGCAAGAACTG
GAAGTGAGAGGAGAAGTAAAATAGTAGTTACAAGGATAGATCAAACAAATAGT
>GZ11_084
AGAATGTAGTATTAAGGTTACGATCTGTAAGTAATATTGTAATCCCTGCTGCAAGAACTG
GAAGTGATAGGAGGAGAAGAATAGTGGTTACAAGAATAGATCAAACAAATAAT
>GZ11_085
CAGGTATAGTTGGAACAGCCCTAAGTCTTCTAATTCGAGCTGAACTTGGGCAACCTGGAT
CACTTTTAGGAGATGATCAGATTTATAATGTAATCGTAACCAGAATGTAGTATTAAGGTT
ACGGTCTGTAAGTAATATTGTAATCCCTGCTGCAAGAACTGGAAGTGAGAGGAGAAGAAG
AATAGTGGTTACAAGAATAGATCAAACAAATAAT
>GZ11_086
TGCAGGATCAAAGAATGTAGTATTAAGGTTACGATCTGTAAGTAATATTGTAATCCCTGC
TGCAAGAACTGGAAGTGATAGGAGGAGAAGAATAGTGGTTACAAGAATAGATCAAACAAA
TAAT
>GZ11_087
TGAGCAGGTATAGTTGGAACAGCCCTAAGTCTTCTAATTCGAGCTGAGCTTGGACAACCT
GGATCACTTTTAGGGGATGATCAGATTTATAATGTAATCGTAACC
>GZ11_088
CAGGTATAGTTGGAACAGCCCTAAGTCTTCTAATTCGAGCTGAGCTTGGACAACCTGGAT
CACTTTTAGGGGATGATCAGATTTATAATGTAATCGTAACC
>GZ11_089
CAGCCCTAAGTCTTCTAATTCGAGCTGAGCTTGGACAACCTGGATCACTTTTAGGGGATG
ATCAGATTTATAATGTAATCGTAACC
>GZ11_090
TGAGCAGGTATAGTTGGAACAGCCCTAAGTCTCCTAATTCGAGCTGAACTTGGGCAACCT
GGATCACTTTTAGGAGATGATCAGATTTATAATGTAATCGTAACC
>GZ11_091
AGAATGTAGTATTAAGGTTACGATCTGTAAGTAATATTGTAATCCCTGCTGCAAGAACTG
GAAGTGATAGGAGGAGAAGAATAGTGGTTACAAGAATAGATCAAACAAATAAT
>GZ11_092
GTATAGTTGGAACAGCCCTAAGTCTTCTAATTCGAGCTGAGCTTGGACAACCTGGATCAC
TTTTAGGGGATGATCAGATTTATAATGTAATCGTAACC
>GZ11_093
AGAATGTAGTATTAAGGTTACGATCTGTAAGTAATATTGTAATCCCTGCTGCAAGAACTG
GAAGTGATAGGAGGAGAAGAATAGTGGTTACAAGAATAGATCAAACAAATAAT
>GZ11_094
CAGGTATAGTTGGAACAGCCCTAAGTCTTCTAATTCGAGCTGAGCTTGGACAACCTGGAT
CACTTTTAGGGGATGATCAGATTTATAATGTAATCGTAACC
>GZ11_095
GAGCAGGTATAGTTGGAACAGCCCTAAGTCTCCTAATTCGAGCTGAACTTGGGCAACCTG
GATCACTTTTAGGAGATGATCAGATTTATAATGTAATCGTAACCAGAATGTAGTATTAAG
GTTACGGTCTGTAAGTAATATTGTAATCCCTGCTGCAAGAACTGGAAGTGAGAGGAGAAG
AAGAATAGTGGTTACAAGAATAGATCAAACAAATAAT
>GZ11_096
TGAGCAGGTATAGTTGGAACAGCCCTAAGTCTCCTAATTCGAGCTGAACTTGGGCAACCT
GGATCACTTTTAGGAGATGATCAGATTTATAATGTAATCGTAACCTGCAGGATCAAAGAA
TGTAGTATTAAGGTTACGGTCTGTAAGTAATATTGTAATCCCTGCTGCAAGAACTGGAAG
TGAGAGGAGAAGAAGAATAGTGGTTACAAGAATAGATCAAACAAATAAT
>GZ11_097
ACCTGCAGGATCAAAGAATGTAGTATTAAGGTTACGATCTGTAANNNNNNNTGTAATCCC
TGCTGCAAGAACTGGAAGTGATAGGAGGAGAAGAATAGTGGTTACAAGAATAGATCAAAC
AAATAAT
>GZ11_098
TGAGCAGGTATAGTTGGAACAGCCCTAAGTCTTCTAATTCGAGCTGAGCTTGGACAACCT
GGATCACTTTTAGGGGATGATCAGATTTATAATGTAATCGTAACC
>GZ11_099
CCTGCAGGATCAAAGAATGTAGTATTAAGGTTACGATCTGTAAGTAATATTGTAATCCCT
GCTGCAAGAACTGGAAGTGATAGGAGGAGAAGAATAGTGGTTACAAGAATAGATCAAACA
AATAAT
>GZ11_100
AGCAGGTATAGTTGGAACAGCCCTAAGTCTTCTAATTCGAGCTGAGCTTGGACAACCTGG
ATCACTTTTAGGGGATGATCAGATTTATAATGTAATCGTAACC
>GZ11_101
AGAATGTAGTATTAAGGTTACGATCTGTAANNNNNNNTGTAATACCTGCTGCAAGAACTG
GAAGTGCTAGGAGAAGAAGAATAGTGGTTACAAGAATAGATCAAACAAATAAT
>GZ11_102
TGAGCAGGTATAGTTGGGACAGCCCTAAGCCTCCTAATTCGAGCTGAACTTGGGCAACCT
GGATCTCTTTTAGGAGATGATCAGATTTATAATGTAATTGTAACC
>GZ11_103
GTATAGTTGGGACAGCCCTAAGCCTCCTAATTCGAGCTGAACTTGGGCAACCTGGATCTC
TTTTAGGAGATGATCAGATTTATAATGTAATTGTAACC
>GZ11_104
CCTGCAGGGTCAAAGAATGTAGTATTAAGGTTACGATCTGTAAGTAATATTGTAATACCT
GCTGCAAGAACTGGAAGTGCTAGGAGAAGAAGAATAGTGGTTACAAGAATAGATCAAACA
AATAAT
>GZ11_105
TGCAGGGTCAAAGAATGTAGTATTAAGGTTACGATCTGTAANNNNNNNTGTAATACCTGC
TGCAAGAACTGGAAGTGCTAGGAGAAGAAGAATAGTGGTTACAAGAATAGATCAAACAAA
TAAT
>GZ11_106
CCTGCAGGGTCAAAGAATGTAGTATTAAGGTTACGATCTGTAAGTAATATTGTAATACCT
GCTGCAAGAACTGGAAGTGCTAGGAGAAGAAGAATAGTGGTTACAAGAATAGATCAAACA
AATAAT
>GZ11_107
TCAAAGAATGTAGTATTAAGGTTACGATCTGTAAGTAATATTGTAATACCTGCTGCAAGA
ACTGGAAGTGCTAGGAGAAGAAGAATAGTGGTTACAAGAATAGATCAAACAAATAAT
>GZ11_108
TCAAAGAATGTAGTATTAAGGTTACGATCTGTAAGTAATATTGTAATACCTGCTGCAAGA
ACTGGAAGTGCTAGGAGAAGAAGAATAGTGGTTACAAGAATAGATCAAACAAATAAT
>GZ11_109
TCAAAGAATGTAGTATTAAGGTTACGATCTGTAAGTAATATTGTAATACCTGCTGCAAGA
ACTGGAAGTGCTAGGAGAAGAAGAATAGTGGTTACAAGAATAGATCAAACAAATAAT
>GZ11_110
TCAAAGAATGTAGTATTAAGGTTACGATCTGTAAGTAATATTGTAATACCTGCTGCAAGA
ACTGGAAGTGCTAGGAGAAGAAGAATAGTGGTTACAAGAATAGATCAAACAAATAAT
>GZ11_111
TACCTGCTGCAAGAACTGGAAGTGCTAGGAGAAGAAGAATAGTGGTTACAAGAATAGATC
AAACAAATAAT
>GZ11_112
TCAAAGAATGTAGTATTAAGGTTACGATCTGTAAGNNNNATTGTAATACCTGCTGCAAGA
ACTGGAAGTGCTAGGAGAAGAAGAATAGTGGTTACAAGAATAGATCAAACAAATAAT
>GZ11_113
TGAGCAGGTATAGTTGGGACAGCCCTAAGCCTCCTAATTCGAGCTGAACTTGGGCAACCT
GGATCTCTTTTAGGAGATGATCAGATTTATAATGTAATTGTAACC
>GZ11_115
TGAGCAGGTATAGTTGGGACAGCCCTAAGCCTCCTAATTCGAGCTGAACTTGGGCAACCT
GGATCTCTTTTAGGAGATGATCAGATTTATAATGTAATTGTAACC
>GZ11_116
TAAGCCTCCTAATTCGAGCTGAACTTGGGCAACCTGGATCTCTTTTAGGAGATGATCAGA
TTTATAATGTAATTGTAACC
>GZ11_118
TGAGCAGGTATAGTTGGGACAGCCCTAAGCCTCCTAATTCGAGCTGAACTTGGGCAACCT
GGATCTCTTTTAGGAGATGATCAGATTTATAATGTAATTGTAACCGCCCACGCTTTTGTA
ATC
>GZ11_119
GAGCAGGTATAGTTGGGACAGCCCTAAGCCTCCTAATTCGAGCTGAACTTGGGCAACCTG
GATCTCTTTTAGGAGATGATCAGATTTATAATGTAATTGTAACC
>GZ11_120
CCTGCAGGGTCAAAGAATGTAGTATTAAGGTTACGATCTGTAAGTAATATTGTAATACCT
GCTGCAAGAACTGGAAGTGCTAGGAGAAGAAGAATAGTGGTTACAAGAATAGATCAAACA
AATAAT
>GZ11_121
TAGTGGGAACAGCCCTCAGCCTTCTAATTCGAGCCGAGTTAGGCCAGCCCGGATCACTCC
TAGGGGATGATCAGGTCTATAATGTTATCGTAACC
>GZ11_122
TGAGCAGGTATAGTTGGAACAGCCCTAAGTCTTCTAATTCGAGCTGAACTTGGACAACCT
GGATCACTTTTAGGGGATGATCAGATCTACAATGTAATCGTAACC
>GZ11_123
ATCAAAGAATGTAGTATTAAGGTTGCGGTCTGTAAGTAATATTGTAATTCCTGCTGCAAG
AACTGGAAGTGAAAGGAGAAGTAGAATAGTAGTTACAAGGATAGATCAAACAAATAAG
>GZ11_124
TGAGCAGGTATAGTTGGAACAGCCCTAAGTCTCCTTATTCGAGCTGAACTTGGGCAACCT
GGATCACTTTTAGGGGATGATCAGATCTACAATGTAATCGTAACC
>GZ11_125
ACCTGCAGGATCAAAGAATGTGGTATTGAGGTTACGATCTGTAAGTAATATTGTAATCCC
TGCTGCAAGGACTGGAAGTGAAAGGAGAAGAAGAATAGTGGTTACAAGAATAGATCAAAC
AAATAAT
>GZ11_126
TCCACCTGCAGGGTCAAAGAATGTAGTATTAAGGTTACGATCTGTAAGTAATATTGTAAT
ACCTGCTGCAAGAACTGGAAGTGCTAGGAGAAGAAGAATAGTGGTTACAAGAATAGATCA
AACAAATAAT
>GZ11_127
ATCAAAGAATGTAGTATTAAGGTTGCGATCTGTGAGTAATATTGTAATTCCTGCTGCAAG
AACTGGAAGTGATAGGAGAAGTAGGATAGTAGTTACAAGGATGGATCAAACAAATAAT
>GZ11_128
ACCTGCAGGATCAAAGAATGTGGTATTGAGGTTACGATCTGTAAGTAATATTGTAATCCC
TGCTGCAAGGACTGGAAGTGAAAGGAGAAGAAGAATAGTGGTTACAAGAATAGATCAAAC
AAATAAT
>GZ11_129
GAATGTAGTGTTGAGGTTACGATCTGTAAGTAGTATTGTAATCCCTGCTGCAAGAACTGG
AAGTGAGAGGAGAAGAAGAATAGTGGTTACAAGAATAGATCAAACAAATAAT
>GZ11_130
TGAGCAGGTATAGTTGGGACAGCCCTAAGCCTCCTAATTCGAGCTGAACTTGGGCAACCT
GGATCTCTTTTAGGAGATGATCAGATTTATAATGTAATTGTAACC
>GZ11_132
TTGGAACAGCCCTAAGTCTTTTAATTCGAGCTGAACTTGGACAACCATGGCATCTCTTTT
AGGAGATGATCAGATTTATAATGTAATTGTAACT
>GZ11_133
TGCTGAGCAGGTATAGTTGGGACAGCCCTNAGCCTCCTAATTCGAGCTGAACTTGGGCAA
CCTGGATCTCTNTTAGGNGATGATCAGATTTATAATGTAATTGTAACC
>GZ11_135
TCCACCTGCAGGATCAAAGAATGTAGTATTAAGGTTACGATCTGTAAGTAATATTGTAAT
CCCTGCTGCAAGAACTGGAAGTGATAGGAGGAGAAGAATAGTGGTTACAAGAATAGATCA
AACAAATAAT
>GZ11_136
TCAAAGAATGTAGTATTAAGGTTACGATCAGTAAGTAATATTGTAATTCCTGCTGCAAGA
ACTGGGAGTGAAAGGAGAAGAAGAATAGTGGTTACAAGAATAGATCAAACAAATAAC
>GZ11_138
AGGTATAGTTGGGACAGCCCTAAGCCTCCTAATTCGAGCTGAACTTGGGCAACCTGGATC
TCTTTTAGGAGATGATCAGATTTATAATGTAATTGTAACC
>GZ11_139
TGAGCAGGTATAGTTGGGACAGCCCTAAGCCTCCTAATTCGAGCTGAACTTGGGCAACCT
GGATCTCTTTTAGGAGATGATCAGATTTATAATGTAATTGTAACC
>GZ11_140
ACCTGCAGGATCAAGAATGTGGTATTAAGGTTGCGATCTGTAAGTAATATTGTAATTCCT
GCTGCAAGGACTGGAAGTGAAAGGAGAAGGAGAATAGTAGTTACAAGAATAGATCAAACA
AATAAA
>GZ11_141
ACCTGCAGGATCAAAGAATGTAGTATTAAGGTTACGATCTGTAAGTAATATTGTAATCCC
TGCTGCAAGAACTGGAAGTGATAGGAGGAGAAGAATAGTGGTTACAAGAATAGATCAAAC
AAATAAT
>GZ11_142
ACCTGCAGGATCAAAGAATGTAGTATTAAGGTTGCGATCTGTAAGTAATATTGTAATCCC
TGCTGCAAGAACTGGAAGTGATAGGAGNAGAAGAATAGTGGTTACGAGAATAGATCAAAC
AAATAAT
>GZ11_143
ACCTGCAGGATCAAAGAATGTAGTATTAAGGTTACGATCTGTAAGTAATATTGTAATCCC
TGCTGCAAGAACTGGAAGTGATAGGAGGAGAAGAATAGTGGTTACAAGAATAGATCAAAC
AAATAAT
>GZ11_148
TGAGCAGGTATAGTTGGAACAGCCCTAAGTCTTCTAATTCGAGCTGAGCTTGGACAACCT
GGATCACTTTTAGGGGATGATCAGATTTATAATGTAATCGTAACC
>GZ11_149
TGAGCAGGTATAGTTGGAACAGCCCTAAGTCTTCTAATTCGAGCTGAGCTTGGACAACCT
GGATCACTTTTAGGGGATGATCAGATTTANAATGTAATCGTAACC
>GZ11_150
TGAGCAGGTATAGTTGGAACAGCCCTAAGTCTTCTAATTCGAGCTGAGCTTGGACAACCT
GGATCACTTTTAGGGGATGATCAGATTTACAATGTAATCGTAACC
>GZ11_151
TCTCTCCACCTGCAGGATCAAGAATGTAGTATTAAGGTTGCGATCTGTAAGTAATATTGT
AATCCCTGCTGCAAGAACTGGAAGTGATAGGAGAAGAAGAATAGTGGTTAC
>GZ11_152
TGCAGGATCAAAGAATGTAGTATTAAGGTTACGATCTGTAAGTAATATTGTAATCCCTGC
TGCAAGAACTGGAAGTGATAGGAGGAGAAGAATAGTGGTTACAAGAATAGATCAAACAAA
TAAT
>GZ11_154
TGCTGGATCAAGAATGTTGTGTTTAGGTTTCGATCAGTAAGTAGTATTGTAATGCCGGCT
GCAAGTACTGGGAGGGATAATAGAAGGAGAATAGTTGTTACTAGAATTGATCACACAAAT
AT
>GZ11_156
TCCGCCTGCAGGGTCAAAGAATGTAGTATTAAGGTTACGATCTGTAANNNNNNNNNGTAA
TCCCTGCTGCAAGGACTGGAAGTGAAAGGAGAANAAGAATAGTGGTTACAAGAATAGATC
AAACAAATAAT
>GZ11_157
AATTCGAGCTGAGCTTGGACAACCTGGATCACTTTTAGGGGATGATCAGATTTATAATGT
AATCGTAACC
>GZ11_159
TCTCTCACCTGCAGGATCAAGATGTAGTATTAAGGTTACGATCTGTAAGTAATATTGTAA
TCCCTGCTGCAAGACTGGAAGTGATAGGAGGAGAAGATAGT
>GZ11_160
ACCTGCAGGATCAAAGAATGTAGTATTAAGGTTACGATCTGTAAGTAATATTGTAATCCC
TGCTGCAAGAACTGGAAGTGATAGGAGGAGAAGAATAGTGGTTACAAGAATAGATCAAAC
AAATAAT
>GZ11_161
AATATCAAACAGCATTATTTGTTTGATCTATTCTCGTAACCACTAGTCTTCTTCTCCTAT
CACTTCCAGTTCTTGCAGCAGGGATTACAATATTACTTACAGATCGCAACCTTAATACTA
CATTCTTTTGATCCTGCA
>GZ11_162
ACCTGCAGGATCAAGAATGTAGTATTAAGGTTACGATCTGTAAGTAATATTGTAATCCCT
GCTGCAAGAACTGGAAGTGAGAGGAGAAGGAGAATAGTGGTTACAAGAATAGATCAGACA
AATAAT
>GZ11_163
GAGCAGGTATAGTTGGAACAGCCCTAAGTCTCCTAATTCGAGCTGAACTTGGGCAACCTG
GATCACTTTTAGGAGATGATCAGATTTATAATGTAATCGTAACCGAATGTAGTATTAAGG
TTACGGTCTGTAAGTAATATTGTAATCCCTGCTGCAAGAACTGGAAGTGAGAGGAGAAGA
AGAATAGTGGTTACAAGAATAGATCAAACAAATAAT
>GZ11_165
TGAGCAGGTATAGTTGGAACAGCCCTAAGTCTCCTAATTCGAGCTGAACTTGGGCAACCT
GGATCACTTTTAGGAGATGATCAGATTTATAATGTAATCGTAACC
>GZ11_166
TGAGCAGGTATAGTTGGAACAGCCCTAAGTCTCCTAATTCGAGCTGAACTTGGGCAACCT
GGATCACTTTTAGGGGATGATCAGATTTATAATGTAATCGTAACT
>GZ11_167
GAGCAGGTATAGTTGGAACAGCCCTAAGTCTCCTAATTCGAGCTGAACTTGGGCAACCTG
GATCACTTTTAGGAGATGATCAGATTTATAATGTAATCGTAACC
>GZ11_168
CTGCAGGATCAAGAATGTAGTATTAAGGTTGCGATCTGTAAGTAATATTGTAATCCCTGC
TGCAAGAACTGGAAGTGATAGGAGAAGAAGAATAGTGGTTACGAGAATAGATCAAACAAA
TAAT
>GZ11_169
GAATGTAGTATTAAGGTTACGATCTGTAAGTAATATAGTAATCCCTGCTGCAAGAACTGG
AAGTGAAAGGAGAAGTAGAATAGTGGTTACAAGAATAGATCAACAAATAAT
>GZ11_170
TGAGCAGGTATAGTCGGAACAGCCCTAAGTCTCCTAATTCGAGCTGAACTTGGGCAACCT
GGATCACTTTTAGGGGATGATCAGATTTATAATGTAATCGTAACC
>GZ11_171
TCCGGCCGGATCAAGAATGTTGTGTTTAGGTTTCGGTCCGTAAGTAGTATTGTAATGCCA
GCGGCGAGCACTGGGAGTGCTAAAAGAAGGAGGATGGTTGTCACTAGAATGGACCAGACA
AC
>GZ11_172
TTGGACAGCCCTAAGTCTTTTAATTCGAGCTGAACTTGGACAACCAGGCTCTCTTTTAGG
AGATGATCAGATTTATAATGTAATTGTAACT
>GZ11_173
TGAGCAGGTATAGTTGGNACAGCCCTAAGNCTCCTAATTCGAGCTGAACTTGGGCAACCT
GGATCTCTTTTAGGAGATGATCAGATTTATAATGTAATNGTAACC
>GZ11_174
TGAGCAGGTATAGTTGGAACAGCCCTAAGTCTCCTNATTCGAGCTGAACTTGGGCAACCT
GGATCACTTTTAGGGGATGATCAGATNTANAATGTAATCGTAACC
>GZ11_175
ACCTGCAGGATCAAAGAATGTAGTATTAAGGTTACGATCTGTAAGTAATATTGTAATCCC
TGCTGCAAGAACTGGAAGTGAGAGGAGAAGGAGAATAGTGGTTACAAGAATAGATCAGAC
AAATAAT
>GZ11_176
TGGTAGGACAGCCCTAAGCCTTTTAATTCGTGCCGAACTGGGTCAGCCTGGTTCCCTCCT
AGGGGATGATCAGATTTATAATGTTATTGTAACC
>GZ11_177
GGTATAGTTGGGACAGCCCTAAGCCTCCTAATTCGAGCTGAACTTGGGCAACCTGGATCT
CTTTTAGGAGATGATCAGATTTATAATGTAATTGTAACC
>GZ11_179
TGAGCAGGAATAATTGGAACAGCCCTAAGTCTTTTAATTCGAGCTGAACTTGGACAACCA
GGCTCTCTTTTAGGAGATGATCAGATTTATAATGTAATTGTAAACT
>GZ11_180
GAGCAGGATAGTTGGAACAGCCCTGAGTCTTTTAATTCGAGCTGAATTAGGGCNNCCAGG
TTCTCTCTTAGGTGATGATCAGATCTATAATGTAATTGTAACC
>GZ11_181
TGAGCAGGTATAGTTGGGACAGCCCTAAGCCTCCTAATTCGAGCTGAACTTGGGCAACCT
GGATCTCTTTTAGGAGATGATCAGATTTATAATGTAATTGTAACC
>GZ11_182
GAGCAGGTATAGTTGGGACAGCCCTAAGCCTCCTAATTCGAGCTGAACTTGGGCAACCTG
GATCTCTTTTAGGAGATGATCAGATTTATAATGTAATTGTAACC
>GZ11_183
TGAGCAGGTATAGTTGGGACAGCCCTAAGCCTCCTAATTCGAGCTGAACTTGGGCAACCT
GGATCTCTTTTAGGAGATGATCAGATTTATAATGTAATTGTAACC
>GZ11_184
TGAGCAGGTATAGTTGGGACAGCCCTAAGCCTCCTAATTCGAGCTGAACTTGGGCAACCT
GGATCTCTTTTAGGAGATGATCAGATTTATAATGTAATTGTAACC
>GZ11_185
TGAGCAGGTATAGTTGGGACAGCCCTAAGCCTCCTAATTCGAGCTGAACTTGGGCAACCT
GGATCTCTTTTAGGAGATGATCAGATTTATAATGTAATTGTAACC
>GZ11_186
TGAGCAGGTATAGTTGGGACAGCCCTAAGCCTCCTAATTCGAGCTGAACTTGGGCAACCT
GGATCTCTTTTAGGAGATGATCAGATTTATAATGTAATTGTAACC
>GZ11_187
TGAGCAGGTATAGTTGGGACAGCCCTAAGCCTCCTAATTCGAGCTGAACTTGGGCAACCT
GGATCTCTTTTAGGAGATGATCAGATTTATAATGTAATTGTAACC
>GZ11_188
GAATGTAGTATTAAGGTTACGATCTGTAANNAATANTGTAATACCTGCTGCAAGAACTGG
AAGTGCTAGGAGAAGAAGAATAGTGGTTACAAGAATAGATCAAACAAATAAT
>GZ11_189
CCTGCAGGGTCAAAGGAATGTAGTATTAAGGTTACGATCTGTAAGTAATATTGTAATACC
TGCTGCAAGAACTGGAAGTGCTAGGAGAAGAAGAATAGTGGTTACAAGAATAGATCAAAC
AAATAAT
